# Supplementary material for: Fluorescent riboswitch-controlled biosensors for the genome scale analysis of metabolic pathways
Source: Sci Rep. 2024 May 31;14:12555. doi: 10.1038/s41598-024-61980-w (PMC11143247; doi:10.1038/s41598-024-61980-w)
Supplement: Supplementary file 2 — Supplementary Information 2. [file 41598_2024_61980_MOESM2_ESM.xlsx]

## Sheet: Readme
	The data presented in the tab "raw data" contains the screen raw data obtained using the WT riboswitch construct at 24h growth.
	The columns represent the data as follows:
	Index: Identifier corresponding to the strain
	N: Replicate number
	Plate: Plate number
	Well: Well number
	Gene: name of gene
	Ratio WT: the Fluorescence/OD ratio obtained for the WT riboswitch
	Ratio mutant: the Fluorescence/OD ratio obtained for the mutant riboswitch
	Diff WT - mutant: Difference between the ratios of WT and mutant

## Sheet: Raw_data
Index	N	Plate	Well	Gene	Ratio WT	Ratio Mutant	Diff WT-Mutant
1	1	1	0A01	hchA	0.948454	1.04119	-0.0927394
2	1	1	0A02	pqqL	1.05207	1.08953	-0.0374604
3	1	1	0A03	ybiW	1.11075	1.09082	0.0199297
4	1	1	0A04	eutP	1.09671	1.11446	-0.0177494
5	1	1	0A05	bglG	1.104	1.14795	-0.0439495
6	1	1	0A06	yfcK	1.22439	1.07609	0.148297
7	1	1	0A07	adhE	1.15251	1.14338	0.00913646
8	1	1	0A08	yfhB	1.12351	1.10474	0.0187675
9	1	1	0A09	cytR	1.18437	1.07427	0.110105
10	1	1	0A10	nlpD	1.24595	1.16342	0.0825292
11	1	1	0A11	ppsA	1.03902	1.06264	-0.0236164
12	1	1	0A12	yfjK	1.07706	0.943032	0.134031
13	1	1	0A13	fnr	1.07401	1.04615	0.027866
14	1	1	0A14	agaR	1.05687	0.946009	0.110856
15	1	1	0A15	nuoL	1.07122	1.21995	-0.148731
16	1	1	0A16	yfjX	1.01014	1.00895	0.001192
17	1	1	0A17	hupB	1.13235	1.06469	0.0676596
18	1	1	0A18	hslV	1.02303	1.10156	-0.0785345
19	1	1	0A19	nuoB	1.18515	1.41831	-0.233159
20	1	1	0A20	ygbA	1.05134	1.038	0.0133455
21	1	1	0A21	marA	1.07953	1.08285	-0.00331979
22	1	1	0A22	yhjJ	0.996674	0.996459	0.000215618
23	1	1	0A23	mdh	1.13769	1.25315	-0.115458
24	1	1	0A24	ydfX	1.00001	1.0261	-0.0260918
25	1	1	0A25	nagC	0.96262	0.750959	0.211661
26	1	1	0A26	hflK	1.05398	1.0733	-0.0193224
27	1	1	0A27	pflD	0.961516	0.979991	-0.018474
28	1	1	0A28	ydgC	0.913171	0.96725	-0.054079
29	1	1	0A29	rhaR	0.944125	0.974898	-0.0307731
30	1	1	0A30	yejG	0.939181	0.983742	-0.0445603
31	1	1	0A31	frdD	0.902945	0.889843	0.0131023
32	1	1	0A32	ydhT	0.957256	1.04002	-0.0827662
33	1	1	0A33	tyrR	1.0781	0.983281	0.0948227
34	1	1	0A34	yfaD	0.924781	0.936126	-0.0113451
35	1	1	0A35	cusS	0.934955	0.991368	-0.0564137
36	1	1	0A36	ynjB	0.890249	0.981354	-0.0911054
37	1	1	0A37	rcsC	0.883785	0.968941	-0.0851555
38	1	1	0A38	yfbP	0.887009	0.958029	-0.0710201
39	1	1	0A39	phoQ	0.945025	0.958633	-0.0136084
40	1	1	0A40	yoaH	0.908308	0.952289	-0.0439812
41	1	1	0A41	aceF	1.07129	1.11004	-0.0387425
42	1	1	0A42	yfdM	0.939354	0.925838	0.0135159
43	1	1	0A43	cheB	0.916613	0.880243	0.0363703
44	1	1	0A44	yebE	0.895004	0.915975	-0.0209715
45	1	1	0A45	sdhC	0.824945	1.18568	-0.360735
46	1	1	0A46	yfeD	0.922348	0.863549	0.0587985
47	1	1	0A47	atoS	1.00886	0.843608	0.165255
48	1	1	0A48	yecH	0.893252	0.789286	0.103966
49	1	1	0B01	ycgN	1.0065	1.10653	-0.100027
50	1	1	0B02	yebU	1.04808	1.07371	-0.0256293
51	1	1	0B03	yedJ	1.09032	1.02721	0.0631165
52	1	1	0B04	wcaI	1.06465	1.07149	-0.0068428
53	1	1	0B05	ycjX	1.16168	1.09348	0.0681996
54	1	1	0B06	yedL	1.04912	1.07453	-0.0254139
55	1	1	0B07	yfiD	1.01621	1.06148	-0.0452738
56	1	1	0B08	yehY	1.03949	1.00662	0.0328729
57	1	1	0B09	rnfG	1.06729	1.00039	0.066898
58	1	1	0B10	yqcA	1.03494	1.03174	0.00319874
59	1	1	0B11	ybdK	1.00308	0.907452	0.0956244
60	1	1	0B12	yojN	1.03341	0.972927	0.0604856
61	1	1	0B13	yejK	0.970216	0.961891	0.00832439
63	1	1	0B15	ydhH	1.01136	0.732675	0.278682
64	1	1	0B16	yfhQ	1.0514	0.984027	0.0673747
65	1	1	0B17	yfdG	1.01294	1.03858	-0.0256387
66	1	1	0B18	eriC	1.02386	0.983296	0.0405627
67	1	1	0B19	yacL	1.04732	1.00227	0.0450538
68	1	1	0B20	yfjV	1.05135	1.01003	0.0413206
69	1	1	0B21	ygcP	1.1045	0.999329	0.105171
70	1	1	0B22	yahD	1.09806	0.953135	0.144926
71	1	1	0B23	allA	1.14792	1.03395	0.11397
72	1	1	0B24	ygcS	1.0679	0.889101	0.1788
73	1	1	0B25	yacH	1.03023	0.894935	0.135299
74	1	1	0B26	ybaV	1.03211	0.969025	0.0630829
75	1	1	0B27	yliI	1.03371	0.902624	0.131086
76	1	1	0B28	cof	0.98843	0.973813	0.0146177
77	1	1	0B29	yafD	0.965788	0.955254	0.0105339
78	1	1	0B30	ybbM	0.976555	0.941513	0.035042
79	1	1	0B31	yccR	0.994654	1.00589	-0.0112352
80	1	1	0B32	dsrB	1.05016	1.10103	-0.0508743
81	1	1	0B33	yafW	1.11888	1.057	0.0618827
82	1	1	0B34	ybgK	0.926195	1.03013	-0.103938
83	1	1	0B35	mraW	0.984849	0.853314	0.131534
84	1	1	0B36	ypdH	0.912363	1.00306	-0.0906993
85	1	1	0B37	yfaX	0.91124	1.0248	-0.113563
86	1	1	0B38	ybhG	0.998193	1.06504	-0.0668479
87	1	1	0B39	yoaB	1.05866	0.866352	0.192312
88	1	1	0B40	yqjB	0.949033	1.08208	-0.133048
89	1	1	0B41	cdaR	0.943699	0.997734	-0.0540345
90	1	1	0B42	yliJ	0.915143	0.987824	-0.0726809
91	1	1	0B43	sufA	0.929775	1.02849	-0.0987119
92	1	1	0B44	yadB	0.879787	0.991858	-0.112071
93	1	1	0B45	ybgL	0.863478	1.00353	-0.140055
94	1	1	0B46	ycaM	0.946979	1.02048	-0.0735025
95	1	1	0B47	yfcA	1.02297	1.01473	0.0082405
96	1	1	0B48	yajI	1.05308	0.889509	0.163575
97	1	1	0C01	barA	1.07584	1.05219	0.0236442
98	1	1	0C02	yeeA	1.09021	1.04108	0.0491362
99	1	1	0C03	rsd	1.12518	1.02356	0.101622
100	1	1	0C04	ydcE	1.07453	1.02163	0.0529033
101	1	1	0C05	uhpA	1.11709	1.05741	0.0596832
102	1	1	0C06	yehE	1.06851	1.05477	0.013736
103	1	1	0C07	cirA	1.08123	1.02211	0.0591258
104	1	1	0C08	gnsB	1.08107	1.0433	0.0377695
105	1	1	0C09	basR	1.16017	1.01893	0.141234
106	1	1	0C10	yehS	1.19237	0.98589	0.206475
107	1	1	0C11	ybhC	1.07047	0.943371	0.127098
108	1	1	0C12	ykgJ	0.963403	0.997785	-0.034382
109	1	1	0C13	treA	0.920596	1.00059	-0.0799934
110	1	1	0C14	yccE	1.0495	1.00777	0.0417283
111	1	1	0C15	fepA	0.994426	1.09181	-0.0973817
112	1	1	0C16	yaiO	0.947395	1.01185	-0.0644555
113	1	1	0C17	poxB	0.991228	0.926928	0.0643002
115	1	1	0C19	wza	1.03617	1.02801	0.00816335
116	1	1	0C20	yaiE	1.02078	1.00397	0.0168135
117	1	1	0C21	tktA	1.07716	1.07944	-0.00227747
118	1	1	0C22	ycfT	0.986651	1.00964	-0.02299
119	1	1	0C23	ybgQ	0.993155	1.02494	-0.0317847
121	1	1	0C25	tsx	0.999684	0.994328	0.00535575
122	1	1	0C26	ymgD	0.941873	1.04589	-0.104013
123	1	1	0C27	ygeI	0.986544	1.02334	-0.0367962
124	1	1	0C28	tfaD	1.04911	0.987104	0.0620041
125	1	1	0C29	aer	0.904891	0.993211	-0.08832
126	1	1	0C30	yciF	0.788614	1.02612	-0.237503
127	1	1	0C31	ybhD	0.978905	0.987603	-0.0086982
128	1	1	0C32	ybeL	1.09245	1.02501	0.06744
129	1	1	0C33	coaE	1.03521	0.933886	0.101324
130	1	1	0C34	ycjY	1.00989	0.994541	0.0153462
131	1	1	0C35	ynfL	0.990564	1.01167	-0.021108
132	1	1	0C36	ybfB	0.90601	0.961322	-0.0553118
133	1	1	0C37	cusR	0.931937	0.994579	-0.0626417
134	1	1	0C38	ydaU	0.924665	0.889445	0.0352204
135	1	1	0C39	ppdD	0.945313	0.990445	-0.0451324
136	1	1	0C40	ybiA	0.956382	0.994413	-0.0380312
137	1	1	0C41	yfgJ	0.930304	0.968783	-0.0384788
138	1	1	0C42	ynbD	0.91847	0.962535	-0.0440652
139	1	1	0C43	tesA	0.962768	0.998581	-0.0358132
140	1	1	0C44	ybjO	0.89859	1.00131	-0.102718
142	1	1	0C46	ydcO	0.936853	1.00097	-0.0641144
143	1	1	0C47	pepT	0.982354	0.989365	-0.00701147
144	1	1	0C48	ycdY	1.05934	1.02071	0.0386305
145	1	1	0D01	hcaR	1.04797	0.978078	0.0698908
146	1	1	0D02	ybdH	0.97725	0.9876	-0.0103504
147	1	1	0D03	yfjP	1.05716	1.01348	0.0436746
148	1	1	0D04	aceK	1.03404	0.991898	0.0421436
149	1	1	0D05	cobB	1.04256	0.960024	0.0825408
150	1	1	0D06	ycaN	1.1981	0.983986	0.214117
151	1	1	0D07	ygcB	1.11849	1.03173	0.0867574
152	1	1	0D08	qor	0.99694	0.994365	0.00257515
153	1	1	0D09	mraZ	1.02618	0.966094	0.0600856
154	1	1	0D10	yciT	1.01663	0.873938	0.142688
155	1	1	0D11	ygdQ	0.974792	0.981554	-0.00676213
156	1	1	0D12	sodB	1.01408	1.02513	-0.0110501
157	1	1	0D13	ybaD	0.964737	1.03506	-0.0703264
158	1	1	0D14	ydeZ	0.993496	0.959908	0.0335877
159	1	1	0D15	ydiB	1.00139	1.05343	-0.0520431
160	1	1	0D16	ygdB	1.0067	0.998401	0.00830195
161	1	1	0D17	yfiK	1.01609	1.00183	0.0142601
162	1	1	0D18	ynfM	0.979265	1.01359	-0.0343206
163	1	1	0D19	yciL	0.933829	1.02634	-0.0925133
164	1	1	0D20	yagM	0.969939	1.02808	-0.058136
165	1	1	0D21	ybdB	0.994485	1.07644	-0.0819583
166	1	1	0D22	ydiQ	1.02176	1.07171	-0.0499524
167	1	1	0D23	yceL	1.01596	1.05515	-0.0391926
168	1	1	0D24	ybbV	1.03264	1.01501	0.0176344
169	1	1	0D25	wbbL	0.963388	1.05088	-0.0874912
170	1	1	0D26	ydjF	0.941813	0.999434	-0.0576217
172	1	1	0D28	yleA	0.948494	1.0064	-0.0579051
173	1	1	0D29	yehU	0.858874	0.895733	-0.0368597
174	1	1	0D30	erfK	1.00313	0.972759	0.0303754
175	1	1	0D31	yciM	0.883371	0.567183	0.316188
177	1	1	0D33	yfaL	0.964352	0.934177	0.0301743
178	1	1	0D34	ybjP	0.981259	1.01292	-0.0316602
179	1	1	0D35	ydaN	0.943665	0.960055	-0.0163896
180	1	1	0D36	ymgA	0.92329	0.952251	-0.028961
181	1	1	0D37	yfcC	0.931759	1.00936	-0.0776017
182	1	1	0D38	wcaK	0.994389	1.00243	-0.00804481
183	1	1	0D39	ydcU	0.940073	1.03098	-0.0909106
185	1	1	0D41	yfeO	1.06472	1.02703	0.0376918
186	1	1	0D42	gspD	0.997675	1.03398	-0.0363009
187	1	1	0D43	ydhC	1.04234	1.02713	0.0152157
188	1	1	0D44	yddJ	0.93612	1.05366	-0.117541
189	1	1	0D45	yfhR	0.923095	0.961452	-0.0383571
191	1	1	0D47	yniC	0.957175	0.978408	-0.0212327
192	1	1	0D48	ynjA	1.04238	0.914194	0.128186
193	1	1	0E01	yhbO	1.06784	1.05793	0.00991524
194	1	1	0E02	sppA	1.07795	1.00943	0.068519
195	1	1	0E03	fsaA	1.03315	0.949991	0.083154
196	1	1	0E04	eutS	1.00461	0.952964	0.0516428
197	1	1	0E05	btuR	1.02849	0.929771	0.0987193
198	1	1	0E06	mepA	1.17101	1.03353	0.137475
199	1	1	0E07	acnA	1.11154	1.01097	0.100571
200	1	1	0E08	yfiP	0.989976	0.96918	0.0207955
201	1	1	0E09	deoR	0.962743	0.998353	-0.0356095
202	1	1	0E10	iap	1.02344	1.00897	0.014472
203	1	1	0E11	pfkB	1.12789	1.01959	0.108293
204	1	1	0E12	yfjL	1.09835	0.984948	0.1134
205	1	1	0E13	fucR	0.975437	1.01947	-0.0440345
206	1	1	0E14	sohA	0.862265	0.994406	-0.132141
207	1	1	0E15	nuoK	0.835827	1.04607	-0.210239
208	1	1	0E16	ypjF	1.02408	1.05255	-0.0284708
209	1	1	0E17	iciA	0.954769	1.072	-0.117236
210	1	1	0E18	frvX	0.915329	1.05066	-0.135329
211	1	1	0E19	nuoA	0.744141	1.09581	-0.351667
212	1	1	0E20	ygbE	0.917228	1.02553	-0.108303
213	1	1	0E21	marR	0.94968	0.989653	-0.0399732
214	1	1	0E22	prlC	0.964907	1.07106	-0.106151
215	1	1	0E23	yhfW	1.04596	1.13743	-0.091474
217	1	1	0E25	nanR	1.00943	1.03117	-0.0217387
218	1	1	0E26	hflC	1.06474	1.00663	0.0581059
219	1	1	0E27	pflC	0.986427	0.897655	0.0887727
220	1	1	0E28	ydgT	1.02795	1.04627	-0.0183171
221	1	1	0E29	slyA	1.02714	1.04454	-0.017401
222	1	1	0E30	yfaP	0.943192	1.0415	-0.0983091
223	1	1	0E31	frdC	1.00865	0.968127	0.0405267
224	1	1	0E32	ydhW	0.956144	1.02078	-0.0646352
225	1	1	0E33	uidR	0.983166	0.976794	0.00637148
227	1	1	0E35	dpiB	0.951183	1.00631	-0.0551286
228	1	1	0E36	ynjH	0.931209	0.959647	-0.0284383
230	1	1	0E38	yfbR	0.959133	0.986395	-0.0272619
231	1	1	0E39	phoP	0.946091	0.961775	-0.0156842
232	1	1	0E40	yobD	0.94035	0.925354	0.0149958
233	1	1	0E41	acnB	0.962685	0.981066	-0.018381
234	1	1	0E42	yfdO	1.07018	1.0061	0.0640731
235	1	1	0E43	cheA	1.03428	1.023	0.0112851
236	1	1	0E44	yebG	0.946796	0.965046	-0.0182499
237	1	1	0E45	sdhD	1.05355	0.951498	0.102047
238	1	1	0E46	yfeK	0.953546	0.975056	-0.0215106
239	1	1	0E47	atoC	0.990908	0.928264	0.0626438
240	1	1	0E48	yecF	1.0912	0.927218	0.163985
241	1	1	0F01	ycgB	1.15513	0.975949	0.179178
242	1	1	0F02	hexR	1.00483	1.01538	-0.0105467
243	1	1	0F03	yegU	1.06392	0.974832	0.0890862
244	1	1	0F04	nudD	1.00233	0.892582	0.109749
245	1	1	0F05	ycjF	1.06949	0.938368	0.131118
247	1	1	0F07	yaaH	1.02461	0.978736	0.0458782
248	1	1	0F08	yohD	1.02653	0.954594	0.0719329
249	1	1	0F09	yniA	1.02932	0.98239	0.0469312
250	1	1	0F10	ppdC	0.972943	1.04391	-0.0709699
251	1	1	0F11	ybgH	0.982784	1.03999	-0.0572051
252	1	1	0F12	cinA	0.93792	0.874844	0.0630759
253	1	1	0F13	yejL	1.01093	0.98618	0.0247506
255	1	1	0F15	ydiU	1.03391	1.09214	-0.0582281
256	1	1	0F16	hcaE	1.07692	1.02761	0.0493176
257	1	1	0F17	yfdL	0.930339	1.02654	-0.0961983
258	1	1	0F18	yaeJ	0.906974	1.06323	-0.15626
259	1	1	0F19	yadE	0.989061	1.08329	-0.0942333
260	1	1	0F20	gutQ	1.13917	0.99859	0.140581
261	1	1	0F21	ygcG	0.950878	1.02743	-0.0765553
262	1	1	0F22	yahF	0.949167	0.99962	-0.0504537
264	1	1	0F24	ygdI	1.05906	0.98311	0.0759476
265	1	1	0F25	yacC	0.98587	0.935027	0.0508432
266	1	1	0F26	ybaX	1.00268	0.959257	0.0434275
267	1	1	0F27	ybjL	0.955606	1.02291	-0.0672987
268	1	1	0F28	ninE	0.900277	1.03704	-0.136763
269	1	1	0F29	yafS	1.04996	0.976286	0.0736762
270	1	1	0F30	ybbN	0.953374	0.97545	-0.0220759
271	1	1	0F31	yccF	1.06635	0.922049	0.144304
272	1	1	0F32	yeiT	0.989983	0.975601	0.0143824
273	1	1	0F33	ykfH	0.980438	1.04423	-0.0637868
274	1	1	0F34	ybhA	1.10374	1.04902	0.0547176
275	1	1	0F35	ybeY	0.66623	0.343377	0.322853
276	1	1	0F36	pdxK	0.923782	0.947845	-0.0240624
277	1	1	0F37	yfeW	0.94662	0.960835	-0.0142153
278	1	1	0F38	ybiB	0.917045	1.00472	-0.0876778
279	1	1	0F39	ygaD	0.970018	0.962614	0.00740407
280	1	1	0F40	yhhW	0.904315	0.949007	-0.0446922
281	1	1	0F41	fadE	0.987693	1.00691	-0.0192121
282	1	1	0F42	ybjI	1.01506	0.979058	0.0360027
283	1	1	0F43	ydjA	1.04212	0.963923	0.0781991
284	1	1	0F44	metQ	0.909737	0.954147	-0.044411
285	1	1	0F45	ycbC	1.04812	0.943439	0.104677
286	1	1	0F46	ycaL	0.99545	1.00115	-0.00570234
287	1	1	0F47	ygeA	0.996054	0.981372	0.0146815
288	1	1	0F48	yajO	1.02931	1.00787	0.0214398
289	1	1	0G01	qseB	1.06921	0.995516	0.0736966
290	1	1	0G02	yeeE	1.01087	0.967793	0.043078
291	1	1	0G03	fecI	0.980571	0.984585	-0.00401433
293	1	1	0G05	glnG	1.00616	1.08971	-0.0835427
294	1	1	0G06	yehI	0.982408	0.977812	0.00459589
296	1	1	0G08	ydfP	1.17463	1.0887	0.0859317
297	1	1	0G09	dcuR	1.03025	1.03803	-0.00778001
298	1	1	0G10	yohC	0.980202	1.06306	-0.0828596
299	1	1	0G11	ycdS	0.927401	0.983549	-0.0561485
300	1	1	0G12	yagV	0.959049	0.941538	0.0175111
301	1	1	0G13	manC	1.08506	0.99701	0.0880532
302	1	1	0G14	yccJ	0.940031	0.996792	-0.0567609
303	1	1	0G15	fhuE	1.03272	1.0569	-0.0241816
304	1	1	0G16	yaiP	1.0467	1.04632	0.000378592
305	1	1	0G17	ldhA	1.0197	1.01692	0.00277527
306	1	1	0G18	yceP	0.997701	1.04256	-0.0448558
307	1	1	0G19	ybiL	0.959814	1.11107	-0.151261
308	1	1	0G20	yajB	1.02666	1.02178	0.00488247
309	1	1	0G21	yfcU	0.91676	0.983587	-0.0668265
310	1	1	0G22	ymfA	0.964693	1.01108	-0.046392
311	1	1	0G23	yraJ	1.03519	1.09878	-0.0635989
312	1	1	0G24	ylbA	0.997272	1.00183	-0.00456074
313	1	1	0G25	yehB	0.946751	0.958652	-0.0119008
314	1	1	0G26	ycgK	0.960595	1.022	-0.0614075
315	1	1	0G27	ygeK	1.01975	1.05406	-0.0343084
316	1	1	0G28	ybcH	1.01423	0.991998	0.0222291
317	1	1	0G29	tap	0.995372	1.07513	-0.0797587
318	1	1	0G30	yciG	0.960113	1.09286	-0.132749
319	1	1	0G31	ydcI	1.0329	0.973707	0.0591941
320	1	1	0G32	ybeR	0.95433	0.858249	0.0960809
321	1	1	0G33	ykfA	1.00809	1.03589	-0.0278089
322	1	1	0G34	ynaJ	1.05776	0.984253	0.0735102
323	1	1	0G35	dbpA	1.07174	0.981914	0.0898304
324	1	1	0G36	ybfC	0.956031	0.962791	-0.00676046
325	1	1	0G37	envZ	0.998566	0.971303	0.0272631
326	1	1	0G38	ydaW	0.987924	1.02369	-0.0357694
327	1	1	0G39	mrcB	0.993187	0.997411	-0.00422354
328	1	1	0G40	ybiJ	1.00458	0.927455	0.0771233
329	1	1	0G41	yfgM	1.02178	0.965658	0.0561264
330	1	1	0G42	ydcF	0.931771	0.957917	-0.026146
331	1	1	0G43	rzpD	0.928119	0.94705	-0.0189308
332	1	1	0G44	ybjD	0.864101	0.942449	-0.0783478
333	1	1	0G45	ypjB	0.917063	0.939747	-0.0226841
334	1	1	0G46	yncJ	0.889779	0.987398	-0.0976192
335	1	1	0G47	hlyE	0.910098	0.996088	-0.0859898
336	1	1	0G48	yceK	0.913717	0.872092	0.0416255
337	1	1	0H01	ygbO	1.09398	1.00079	0.0931969
338	1	1	0H02	hscC	1.03759	1.05987	-0.0222854
339	1	1	0H03	ygaF	1.0102	1.02189	-0.0116969
340	1	1	0H04	yeaG	1.16458	1.01661	0.147972
341	1	1	0H05	ycjR	1.01216	1.05688	-0.0447202
342	1	1	0H06	ycaK	1.01855	1.03253	-0.0139857
343	1	1	0H07	ygcU	1.08234	1.01822	0.0641119
344	1	1	0H08	hfq	1.20467	0.859947	0.34472
345	1	1	0H09	yaeI	1.09529	0.998044	0.0972426
346	1	1	0H10	ydbK	0.990377	0.998817	-0.00844064
347	1	1	0H11	ygeD	0.964254	1.00966	-0.0454021
348	1	1	0H12	sodC	1.02656	1.01807	0.00849335
349	1	1	0H13	ybjQ	0.979811	0.962936	0.0168755
350	1	1	0H14	yneA	0.946887	0.869179	0.0777087
351	1	1	0H15	yohI	1.02503	1.02621	-0.00117642
352	1	1	0H16	ygdR	1.00132	0.999886	0.00143748
353	1	1	0H17	yfiA	1.00508	1.0716	-0.0665232
354	1	1	0H18	ydgF	1.05913	0.930374	0.128756
355	1	1	0H19	eamA	1.10039	0.994256	0.10613
356	1	1	0H20	yagN	1.04498	0.967453	0.0775283
357	1	1	0H21	ybgG	1.01209	0.992037	0.0200532
358	1	1	0H22	ydiR	1.06507	1.02522	0.0398536
359	1	1	0H23	ycfH	1.06252	1.07499	-0.0124648
360	1	1	0H24	ylbE	0.986104	1.04407	-0.0579623
361	1	1	0H25	yegH	0.998768	1.01963	-0.0208633
362	1	1	0H26	ydjG	1.01775	0.994064	0.0236913
364	1	1	0H28	ybfP	0.981262	0.944719	0.0365427
365	1	1	0H29	yehZ	1.01741	0.951883	0.0655227
366	1	1	0H30	yeeR	0.970047	0.992351	-0.0223041
367	1	1	0H31	yciR	0.962764	1.02394	-0.0611725
368	1	1	0H32	ymfD	0.994218	1.00211	-0.00789501
369	1	1	0H33	yfaO	1.018	1.01554	0.00246803
370	1	1	0H34	ycbS	1.0074	1.04311	-0.0357125
372	1	1	0H36	ymgB	0.997224	0.975913	0.0213104
373	1	1	0H37	yfcG	1.04442	0.994721	0.0496996
374	1	1	0H38	yegR	1.02131	1.01634	0.00497849
375	1	1	0H39	yddV	1.08538	0.956188	0.12919
376	1	1	0H40	ydaS	0.948449	0.99201	-0.0435608
377	1	1	0H41	yfeA	0.996663	1.01263	-0.0159618
378	1	1	0H42	yiiQ	0.927832	0.993817	-0.0659855
379	1	1	0H43	norM	0.934064	0.940752	-0.00668789
380	1	1	0H44	yddK	0.889449	0.985323	-0.0958736
381	1	1	0H45	yphF	0.94693	0.948948	-0.00201829
382	1	1	0H46	rep	0.620968	0.656613	-0.035645
383	1	1	0H47	ynjF	0.985191	1.03401	-0.0488201
385	1	1	0I01	ada	1.02335	0.990665	0.032687
386	1	1	0I02	htpX	0.978362	1.07604	-0.0976811
387	1	1	0I03	pflA	0.989263	1.07214	-0.0828822
388	1	1	0I04	ypfG	0.975162	0.897929	0.0772337
389	1	1	0I05	cadC	1.01227	0.978102	0.0341658
390	1	1	0I06	ypdF	0.887384	0.973951	-0.0865664
391	1	1	0I07	gapC	1.0586	0.991777	0.066821
392	1	1	0I08	yfiM	1.05156	0.999111	0.052444
393	1	1	0I09	dsdC	1.01841	1.01332	0.00509389
394	1	1	0I10	ptrA	1.04279	1.00704	0.0357532
395	1	1	0I11	zwf	0.998064	1.03594	-0.0378805
396	1	1	0I12	yfjM	1.05733	1.01105	0.0462829
397	1	1	0I13	galR	1.12685	0.963054	0.163798
398	1	1	0I14	yhbU	1.05497	0.991091	0.0638805
399	1	1	0I15	nuoJ	0.827358	1.13713	-0.309773
401	1	1	0I17	idnR	1.05228	1.04777	0.00450991
402	1	1	0I18	pepQ	1.13472	0.898163	0.236561
403	1	1	0I19	glk	1.20767	1.07295	0.134721
404	1	1	0I20	ygbF	1.0653	0.992999	0.0722965
405	1	1	0I21	melR	1.0395	1.08395	-0.0444541
406	1	1	0I22	zntA	1.06803	1.05939	0.00864402
407	1	1	0I23	rpe	1.03732	0.881333	0.155984
408	1	1	0I24	ydfC	1.09896	1.03547	0.0634914
409	1	1	0I25	nhaR	0.988071	1.03208	-0.0440117
410	1	1	0I26	pepA	0.956735	1.04816	-0.0914209
411	1	1	0I27	ppc	0.971209	1.00525	-0.0340398
412	1	1	0I28	ydgK	0.934144	1.01589	-0.0817422
413	1	1	0I29	soxR	0.928069	1.03865	-0.110576
414	1	1	0I30	yfaQ	0.901342	1.00685	-0.105512
415	1	1	0I31	frdB	0.920232	1.02232	-0.10209
416	1	1	0I32	ydiH	0.937394	0.988481	-0.0510876
417	1	1	0I33	uxuR	0.876621	0.979451	-0.10283
418	1	1	0I34	yfaU	0.967805	0.985705	-0.0179
419	1	1	0I35	dpiA	0.955335	1.00474	-0.0494042
420	1	1	0I36	ynjI	0.942773	0.929094	0.0136796
421	1	1	0I37	fruR	0.909247	0.949369	-0.040122
422	1	1	0I38	yfcD	0.954544	0.897339	0.0572048
423	1	1	0I39	narL	0.926384	1.0295	-0.10312
424	1	1	0I40	yebO	0.943134	1.02455	-0.0814181
425	1	1	0I41	prpC	0.995321	1.08044	-0.0851189
426	1	1	0I42	yfdQ	1.00227	0.988845	0.0134257
427	1	1	0I43	uvrY	1.02708	0.947279	0.0798055
428	1	1	0I44	yebB	1.01536	1.00213	0.0132344
429	1	1	0I45	sdhA	0.533923	0.353122	0.180801
430	1	1	0I46	yfeY	0.966518	0.971695	-0.00517643
431	1	1	0I47	evgA	0.933365	1.02574	-0.0923754
432	1	1	0I48	yedD	0.978775	1.01774	-0.0389658
433	1	1	0J01	ycgS	1.01337	1.00982	0.00355145
434	1	1	0J02	yebA	1.08879	1.04561	0.0431728
435	1	1	0J03	yohL	1.12759	0.994842	0.132746
436	1	1	0J04	wcaE	1.10911	1.03506	0.0740494
437	1	1	0J05	ydcJ	1.05724	1.00648	0.0507591
439	1	1	0J07	yadS	1.08075	0.944021	0.13673
440	1	1	0J08	yohF	1.12921	0.950745	0.178466
441	1	1	0J09	yeaO	1.17846	1.02657	0.151884
442	1	1	0J10	ppdB	1.15015	1.03616	0.113993
443	1	1	0J11	ybjE	1.17241	1.11035	0.0620599
444	1	1	0J12	yfbQ	1.25012	0.999521	0.250601
445	1	1	0J13	yfbK	1.1432	1.00718	0.136028
446	1	1	0J14	stfR	1.08516	0.863803	0.221357
447	1	1	0J15	yebR	1.13026	0.892716	0.237547
448	1	1	0J16	yfhL	1.00536	1.0543	-0.0489426
449	1	1	0J17	yfeH	1.14963	0.824451	0.325179
450	1	1	0J18	yafE	1.11704	0.992641	0.124395
451	1	1	0J19	yafM	1.08632	0.969623	0.116694
453	1	1	0J21	yqcC	1.09135	0.95151	0.139838
455	1	1	0J23	ybdZ	1.18679	0.737596	0.44919
456	1	1	0J24	csdA	1.08706	0.959735	0.127321
457	1	1	0J25	yadD	1.06537	1.04731	0.0180569
458	1	1	0J26	ybaE	0.986805	1.05186	-0.0650515
459	1	1	0J27	ybjR	0.95226	0.834904	0.117356
460	1	1	0J28	ybdQ	1.06602	0.94622	0.119797
461	1	1	0J29	yafT	1.0138	1.03336	-0.0195645
462	1	1	0J30	ybdG	1.0035	1.08958	-0.0860844
463	1	1	0J31	yccT	0.961283	1.03419	-0.0729078
464	1	1	0J32	rtn	0.934099	0.941829	-0.00773037
465	1	1	0J33	yafX	0.923829	0.980365	-0.0565363
466	1	1	0J34	ybhI	0.887042	1.01746	-0.130418
467	1	1	0J35	ybhJ	0.88491	1.04539	-0.160485
468	1	1	0J36	yfeV	0.883575	1.02302	-0.139443
469	1	1	0J37	yffB	0.897293	1.05307	-0.155774
470	1	1	0J38	mntR	0.851536	1.02333	-0.171793
471	1	1	0J39	ygcE	0.825706	1.02022	-0.194517
472	1	1	0J40	yaaA	0.823218	1.00306	-0.179844
473	1	1	0J41	yaiN	0.813535	1.09627	-0.282736
474	1	1	0J42	ybjJ	0.734921	1.01663	-0.281713
475	1	1	0J43	msrB	0.838638	0.973941	-0.135304
476	1	1	0J44	dinJ	0.842575	0.974491	-0.131916
477	1	1	0J45	yccS	0.81455	1.03841	-0.223859
478	1	1	0J46	ycbY	0.759856	1.03944	-0.279587
479	1	1	0J47	btuF	0.803785	1.00807	-0.204287
480	1	1	0J48	yajG	0.912606	1.05626	-0.143656
481	1	1	0K01	qseC	1.0133	1	0.0133024
482	1	1	0K02	yegL	1.09788	1.0398	0.0580732
483	1	1	0K03	rseA	0.680183	0.689272	-0.00908911
484	1	1	0K04	yddG	1.01502	1.03884	-0.0238235
485	1	1	0K05	glnL	1.02298	1.02287	0.000109291
486	1	1	0K06	yehK	1.042	1.00667	0.0353297
487	1	1	0K07	mltA	0.979858	1.02394	-0.0440783
488	1	1	0K08	ykfB	1.06319	0.99556	0.0676263
489	1	1	0K09	dcuS	1.08908	0.965849	0.123229
490	1	1	0K10	yohG	1.00401	0.995553	0.00845455
491	1	1	0K11	yiaT	1.10269	1.06067	0.0420242
492	1	1	0K12	yagW	1.1544	1.00075	0.153653
493	1	1	0K13	rbsB	1.02448	0.98838	0.0360998
494	1	1	0K14	ymdF	0.959487	0.947081	0.0124064
495	1	1	0K15	ybiX	0.991679	1.03076	-0.0390818
496	1	1	0K16	yaiS	0.938427	1.01839	-0.0799618
497	1	1	0K17	dld	1.08608	0.903539	0.182537
498	1	1	0K18	yceB	1.06659	0.677214	0.389378
499	1	1	0K19	cusC	1.00512	0.923449	0.0816678
500	1	1	0K20	yajD	1.03646	0.841782	0.194681
501	1	1	0K21	yfdF	1.00643	0.793914	0.212514
502	1	1	0K22	ymfL	1.04225	0.998917	0.0433292
503	1	1	0K23	fhiA	1.08912	1.09756	-0.00843983
505	1	1	0K25	wcaA	1.04858	1.04812	0.000461337
506	1	1	0K26	ycgR	1.01348	1.03653	-0.0230567
508	1	1	0K28	cusF	1.06503	0.951062	0.113967
509	1	1	0K29	deaD	0.922237	0.787221	0.135016
510	1	1	0K30	yciQ	0.958597	1.01929	-0.060692
511	1	1	0K31	yeaT	0.969475	1.05606	-0.0865836
512	1	1	0K32	ybeS	0.916922	0.997045	-0.0801232
513	1	1	0K33	ykgE	0.977641	1.00676	-0.0291219
514	1	1	0K34	abgT	0.946719	0.944209	0.00250986
515	1	1	0K35	hepA	0.995988	0.977572	0.018416
517	1	1	0K37	glgC	0.948618	0.996647	-0.0480289
518	1	1	0K38	ynaK	0.988194	0.958462	0.0297318
519	1	1	0K39	degP	0.845023	1.01485	-0.169828
520	1	1	0K40	ybiI	0.907205	1.00377	-0.0965651
521	1	1	0K41	yphH	0.954144	1.02353	-0.0693905
522	1	1	0K42	ydcA	0.981535	1.07118	-0.0896458
523	1	1	0K43	dacA	1.03089	1.01869	0.0121955
524	1	1	0K44	ycbJ	1.01316	1.02029	-0.00713422
525	1	1	0K45	ypjC	0.951796	1.00177	-0.0499762
526	1	1	0K46	ydcQ	0.938347	1.01156	-0.0732161
527	1	1	0K47	umuD	0.933254	1.02129	-0.0880392
528	1	1	0K48	yceI	0.989178	1.00928	-0.0201046
529	1	1	0L01	yaeR	0.989296	1.05516	-0.0658672
530	1	1	0L02	ybfF	1.0397	1.12866	-0.0889593
531	1	1	0L03	ygaV	1.02793	1.08903	-0.0610909
532	1	1	0L04	pphA	1.01509	1.10029	-0.0852026
533	1	1	0L05	ycjG	0.999068	0.963756	0.0353119
534	1	1	0L06	ycbF	0.931691	1.00097	-0.0692816
536	1	1	0L08	lpp	0.685498	0.681898	0.00359999
537	1	1	0L09	ybaW	0.967519	1.04632	-0.0787983
538	1	1	0L10	ydbC	1.02929	0.888872	0.140419
539	1	1	0L11	ycbL	1.02805	0.949153	0.078896
540	1	1	0L12	tpx	1.10973	0.890288	0.219446
541	1	1	0L13	ycdM	0.974706	0.870081	0.104625
542	1	1	0L14	yneH	1.0158	0.924567	0.09123
543	1	1	0L15	ygbJ	1.06857	1.03079	0.037783
544	1	1	0L16	yqeH	1.00091	0.947393	0.0535181
545	1	1	0L17	ygaZ	1.08832	0.934019	0.154301
546	1	1	0L18	ydgB	1.11891	0.961781	0.157128
547	1	1	0L19	ydgG	1.03112	0.90283	0.128295
548	1	1	0L20	ykgK	1.06029	0.96603	0.0942624
549	1	1	0L21	ycaO	1.04331	0.966003	0.0773118
550	1	1	0L22	ydiS	1.08165	0.995192	0.0864612
552	1	1	0L24	ybcK	1.04204	1.02229	0.0197443
553	1	1	0L25	yegE	1.05765	1.0332	0.0244561
554	1	1	0L26	ydjJ	1.0316	1.00276	0.0288414
555	1	1	0L27	ycgL	1.03299	1.01166	0.021322
558	1	1	0L30	djlA	1.06225	1.01132	0.0509299
559	1	1	0L31	ycjL	0.991963	1.05499	-0.0630253
560	1	1	0L32	ymfE	0.975674	1.02263	-0.046958
561	1	1	0L33	yfbE	0.985312	0.977682	0.00763084
562	1	1	0L34	yccZ	0.869694	0.995771	-0.126078
563	1	1	0L35	ydaO	0.836855	1.07149	-0.234633
564	1	1	0L36	ymgF	0.843782	0.996512	-0.15273
565	1	1	0L37	yfcH	0.913709	0.995905	-0.082196
566	1	1	0L38	yfcO	0.996512	1.0463	-0.0497883
567	1	1	0L39	yddW	0.969584	1.02747	-0.0578897
568	1	1	0L40	ynaE	0.946301	1.04127	-0.094973
569	1	1	0L41	yfeT	0.972657	1.03608	-0.0634261
570	1	1	0L42	blc	1.10948	1.05589	0.0535851
571	1	1	0L43	ydhY	0.944087	1.06356	-0.119471
572	1	1	0L44	ydeK	1.09812	1.28976	-0.191636
573	1	1	0L45	yphG	0.940303	1.03442	-0.094117
574	1	1	0L46	ruvB	0.966656	0.882391	0.0842645
575	1	1	0L47	pncA	1.00908	1.03305	-0.0239708
576	1	1	0L48	yoaC	0.976561	1.05181	-0.0752451
577	1	1	0M01	adiY	0.981894	0.950905	0.0309887
578	1	1	0M02	prc	0.752423	1.0355	-0.283082
579	1	1	0M03	pflB	0.981122	1.06563	-0.0845064
581	1	1	0M05	cbl	0.98386	1.06043	-0.0765666
582	1	1	0M06	hyfR	0.974769	1.00625	-0.0314824
584	1	1	0M08	yfiL	2.16923	1.06081	1.10842
585	1	1	0M09	ebgR	1.03402	1.01899	0.0150329
586	1	1	0M10	ygeY	0.943542	0.955689	-0.0121464
587	1	1	0M11	pykA	1.08747	1.02099	0.0664799
588	1	1	0M12	yfjN	1.06522	0.964592	0.100631
589	1	1	0M13	galS	1.02784	1.01062	0.0172233
590	1	1	0M14	dacB	0.992341	0.954786	0.0375552
591	1	1	0M15	nuoI	0.819642	0.99343	-0.173788
592	1	1	0M16	ygaT	1.04155	0.978208	0.0633414
593	1	1	0M17	ilvY	1.07075	0.768164	0.302581
594	1	1	0M18	yigZ	1.05048	0.90144	0.149036
595	1	1	0M19	maeB	1.05714	0.972228	0.0849112
596	1	1	0M20	ygbT	1.02967	0.940434	0.0892368
597	1	1	0M21	metJ	0.92392	0.68838	0.23554
598	1	1	0M22	ggt	1.0765	0.890603	0.185892
599	1	1	0M23	pckA	1.01127	1.01991	-0.00864232
600	1	1	0M24	ydfD	1.04617	0.979072	0.0670946
601	1	1	0M25	pdhR	0.982653	0.952028	0.0306248
602	1	1	0M26	sgcX	0.985627	0.931651	0.0539756
603	1	1	0M27	aceB	1.01188	1.02161	-0.00972918
604	1	1	0M28	ydhA	1.07384	0.986371	0.0874701
605	1	1	0M29	soxS	0.990403	0.991549	-0.00114576
606	1	1	0M30	yfaS	1.06278	1.00386	0.0589147
607	1	1	0M31	frdA	1.03256	1.02949	0.00307208
608	1	1	0M32	ydiE	0.914125	1.00864	-0.0945144
609	1	1	0M33	xapR	0.944191	0.920624	0.023567
610	1	1	0M34	yfaZ	0.960851	0.997295	-0.0364437
611	1	1	0M35	kdpE	0.873123	1.0428	-0.169678
612	1	1	0M36	yeaC	0.943408	1.0026	-0.0591921
613	1	1	0M37	ihfA	0.85801	0.0625892	0.795421
614	1	1	0M38	yfcI	1.08064	1.04108	0.0395549
615	1	1	0M39	narX	0.905073	1.08955	-0.184474
616	1	1	0M40	yebV	0.949596	0.982023	-0.0324269
617	1	1	0M41	cyoD	0.935033	1.00628	-0.0712467
618	1	1	0M42	yfdR	1.05195	0.98843	0.063523
619	1	1	0M43	yedV	1.22058	1.01236	0.208213
620	1	1	0M44	yecE	1.07962	1.06531	0.0143155
621	1	1	0M45	sdhB	0.92871	1.01144	-0.0827346
622	1	1	0M46	yfeZ	0.975261	1.06862	-0.0933612
623	1	1	0M47	evgS	1.01381	1.04222	-0.0284151
624	1	1	0M48	yedE	1.021	1.05625	-0.0352466
625	1	1	0N01	ycgT	1.01399	1.03636	-0.0223682
626	1	1	0N02	yecD	1.08165	1.06131	0.0203357
627	1	1	0N03	yohJ	1.0115	0.761244	0.250258
628	1	1	0N04	wzc	1.05299	1.07698	-0.0239916
631	1	1	0N07	yafQ	0.917797	0.99182	-0.0740233
632	1	1	0N08	yeiC	0.947262	1.00434	-0.0570828
633	1	1	0N09	yedP	0.924911	1.04453	-0.119614
635	1	1	0N11	yljA	1.05119	1.02291	0.0282854
636	1	1	0N12	yfcY	1.01195	1.03985	-0.0279015
637	1	1	0N13	yfbV	0.988873	0.990562	-0.00168852
638	1	1	0N14	stfQ	1.03046	1.06071	-0.0302449
639	1	1	0N15	yeiH	1.06076	0.935464	0.125292
640	1	1	0N16	yfiE	1.01985	0.930934	0.0889136
641	1	1	0N17	yfeX	0.958311	0.862641	0.0956704
642	1	1	0N18	yafV	1.01741	1.00875	0.00866196
643	1	1	0N19	yafP	1.01628	0.897894	0.118383
644	1	1	0N20	ygbI	0.976026	0.893024	0.0830017
645	1	1	0N21	ygdE	0.956557	0.932046	0.0245104
646	1	1	0N22	yaiU	0.931997	0.833529	0.0984679
647	1	1	0N23	ybfG	0.982606	0.841621	0.140985
649	1	1	0N25	yadK	1.0179	0.98644	0.0314581
650	1	1	0N26	ybaZ	1.07981	1.01492	0.0648892
651	1	1	0N27	ybjX	1.01068	1.04416	-0.0334812
652	1	1	0N28	citG	1.05188	1.01112	0.0407589
653	1	1	0N29	yafK	1.0987	1.06958	0.0291184
654	1	1	0N30	ybeM	1.02866	1.06697	-0.0383158
655	1	1	0N31	ycdO	0.934104	1.01376	-0.0796521
656	1	1	0N32	dedD	1.07543	1.0938	-0.0183653
657	1	1	0N33	ykfF	0.969552	0.990492	-0.0209406
658	1	1	0N34	ybhN	0.91573	1.05138	-0.135646
659	1	1	0N35	ycdK	0.930752	1.05368	-0.122932
660	1	1	0N36	eutK	0.979137	1.07037	-0.0912298
661	1	1	0N37	ypfI	1.04211	1.00686	0.0352533
662	1	1	0N38	ybiS	1.35639	1.02705	0.329342
663	1	1	0N39	yabI	1.45934	0.988123	0.471214
664	1	1	0N40	yaaW	1.01659	1.00747	0.0091229
665	1	1	0N41	yaiI	0.900877	0.974037	-0.0731607
666	1	1	0N42	ybjS	0.941935	1.03465	-0.092715
667	1	1	0N43	yfhF	1.01238	1.02725	-0.0148753
668	1	1	0N44	ykgA	0.99504	1.06908	-0.0740421
669	1	1	0N45	ydcM	0.943993	1.02324	-0.0792509
670	1	1	0N46	yccU	0.908269	1.07808	-0.169813
671	1	1	0N47	yagP	0.936485	1.04902	-0.112535
672	1	1	0N48	ybaO	1.00749	1.05218	-0.0446917
673	1	1	0O01	rpoN	1.05094	1.05418	-0.00324659
674	1	1	0O02	yegP	1.05994	1.06645	-0.00651528
675	1	1	0O03	fecR	0.966147	0.9777	-0.0115524
676	1	1	0O04	bdm	1.01424	1.03376	-0.0195283
677	1	1	0O05	cpxA	0.880561	0.97434	-0.0937788
678	1	1	0O06	yehL	1.21917	1.0842	0.13497
679	1	1	0O07	mltB	0.991587	1.00421	-0.0126253
680	1	1	0O08	yafZ	0.942583	1.01519	-0.0726088
681	1	1	0O09	creB	1.00179	1.03362	-0.0318276
682	1	1	0O10	ymbA	1.04487	1.02414	0.0207293
683	1	1	0O11	yeaY	1.07694	1.00523	0.0717099
684	1	1	0O12	yagY	0.95969	1.01576	-0.0560743
685	1	1	0O13	oppA	1.00433	0.988796	0.0155374
687	1	1	0O15	nlpB	1.04405	1.02526	0.0187916
688	1	1	0O16	yaiV	1.00384	0.915119	0.0887197
689	1	1	0O17	lldD	0.963846	1.01085	-0.0470046
690	1	1	0O18	yceH	0.943122	0.926648	0.0164737
691	1	1	0O19	lamB	1.01367	1.04966	-0.0359879
692	1	1	0O20	ylaC	0.897639	0.721268	0.176371
693	1	1	0O21	yfdI	0.895236	0.921222	-0.0259856
694	1	1	0O22	ymfM	0.880596	0.952957	-0.0723609
695	1	1	0O23	flgH	0.959952	1.00626	-0.0463107
696	1	1	0O24	ylbF	0.949712	0.998894	-0.0491825
697	1	1	0O25	yqiG	1.01102	1.00376	0.00725846
698	1	1	0O26	ychH	0.966953	0.937594	0.0293591
699	1	1	0O27	gcd	0.980208	1.00278	-0.022575
700	1	1	0O28	ybdF	1.00442	1.01166	-0.00723574
701	1	1	0O29	helD	1.01118	0.870977	0.140202
702	1	1	0O30	yciN	1.00352	0.977111	0.0264071
703	1	1	0O31	yeiE	1.07055	0.977642	0.0929042
704	1	1	0O32	ybeU	0.976781	0.901877	0.0749035
705	1	1	0O33	ykgG	0.96769	0.960419	0.00727112
706	1	1	0O34	ydaL	0.972685	1.00346	-0.0307721
707	1	1	0O35	hrpB	0.987131	1.0117	-0.024571
708	1	1	0O36	ybgO	1.16609	0.955027	0.211059
709	1	1	0O37	ppk	1.15487	1.06304	0.0918301
710	1	1	0O38	ydaY	1.13078	1.0516	0.0791781
711	1	1	0O39	pepD	1.04537	1.01245	0.0329134
712	1	1	0O40	ybiN	1.05568	1.02671	0.0289737
715	1	1	0O43	dacC	0.985632	1.11265	-0.127014
716	1	1	0O44	ycbT	1.09253	1.07392	0.0186045
718	1	1	0O46	ydcY	1.00514	1.06907	-0.0639352
719	1	1	0O47	ldcA	1.01284	1.14056	-0.127717
720	1	1	0O48	yceJ	0.991595	1.02741	-0.0358199
721	1	1	0P01	yajF	1.06357	1.05285	0.010715
722	1	1	0P02	abrB	1.26704	1.07985	0.187187
723	1	1	0P03	ygaP	1.03566	1.0797	-0.0440394
724	1	1	0P04	argG	0.992904	1.07891	-0.0860098
725	1	1	0P05	yfaW	0.964794	1.04971	-0.0849151
726	1	1	0P06	ycbZ	0.940214	0.915697	0.0245172
727	1	1	0P07	ygcW	0.922838	1.04694	-0.1241
728	1	1	0P08	ahpF	0.91396	0.999675	-0.0857155
729	1	1	0P09	ybgC	0.821666	1.05244	-0.230778
730	1	1	0P10	yncD	0.922976	1.01113	-0.0881532
731	1	1	0P11	ycdH	0.944938	1.02386	-0.0789194
732	1	1	0P12	bolA	0.86058	0.989326	-0.128746
733	1	1	0P13	ycdN	0.835227	1.00204	-0.166811
734	1	1	0P14	yneJ	0.912915	0.993623	-0.080708
735	1	1	0P15	yfcE	0.986452	1.03766	-0.0512032
736	1	1	0P16	ygeG	0.954228	1.03343	-0.0792025
737	1	1	0P17	ykfG	0.917098	1.02183	-0.104732
738	1	1	0P18	ydgJ	0.950687	0.980989	-0.0303021
739	1	1	0P19	yccM	0.906805	0.984992	-0.0781871
740	1	1	0P20	ykgL	0.942704	0.915926	0.0267783
741	1	1	0P21	ymdB	0.880447	0.91977	-0.0393238
742	1	1	0P22	ydiT	0.932375	0.965039	-0.0326639
743	1	1	0P23	ymfB	0.952409	0.883646	0.0687635
744	1	1	0P24	ybcV	0.974139	0.94242	0.031719
745	1	1	0P25	yegM	0.932256	0.967079	-0.0348229
746	1	1	0P26	yeaE	1.04211	1.02446	0.0176414
747	1	1	0P27	ycgV	1.02617	1.01095	0.0152175
749	1	1	0P29	yeiI	1.0283	1.00667	0.0216258
750	1	1	0P30	hlpA	0.995041	0.975822	0.0192194
751	1	1	0P31	ycjC	0.998609	0.782938	0.215671
752	1	1	0P32	ymfH	1.05764	0.903925	0.153717
753	1	1	0P33	yfbF	1.09043	0.980287	0.110146
754	1	1	0P34	csgG	1.46056	1.03517	0.42539
755	1	1	0P35	ydbA	1.41078	1.07279	0.337996
757	1	1	0P37	yfcJ	1.21181	1.05321	0.158594
758	1	1	0P38	yfgC	1.20876	1.04276	0.165999
760	1	1	0P40	ydbD	1.27167	1.06314	0.208526
761	1	1	0P41	ypeA	1.10308	1.03055	0.0725278
762	1	1	0P42	ycfN	1.11716	1.06016	0.0569974
763	1	1	0P43	sufB	1.00271	1.10082	-0.0981129
764	1	1	0P44	yneI	1.14014	1.04652	0.0936137
765	1	1	0P45	yfhD	1.27992	1.02345	0.256472
766	1	1	0P46	uvrD	0.957547	0.963524	-0.00597655
767	1	1	0P47	ydjH	0.965999	0.978303	-0.0123039
769	1	1	0Q01	appY	1.03744	1.06811	-0.0306734
770	1	1	0Q02	ptrB	1.087	0.997994	0.0890098
771	1	1	0Q03	yccX	1.04408	1.07624	-0.0321535
772	1	1	0Q04	ypfH	1.04145	1.05993	-0.018485
773	1	1	0Q05	celD	1.07707	1.02744	0.0496298
774	1	1	0Q06	pepB	1.00038	1.05911	-0.0587369
775	1	1	0Q07	sfcA	1.00825	1.00471	0.0035416
776	1	1	0Q08	yfiR	0.993804	0.968341	0.0254637
777	1	1	0Q09	envR	0.919915	1.02386	-0.103945
778	1	1	0Q10	yggG	0.95871	1.00786	-0.0491488
779	1	1	0Q11	gnd	0.874307	0.940617	-0.06631
780	1	1	0Q12	yfjO	0.927672	0.975944	-0.0482715
781	1	1	0Q13	gatR	0.906452	1.05415	-0.147703
782	1	1	0Q14	degQ	0.916487	1.06919	-0.152702
783	1	1	0Q15	nuoH	0.699677	0.988698	-0.289021
784	1	1	0Q16	ygaW	0.891179	0.943097	-0.0519181
785	1	1	0Q17	leuO	0.999154	1.00962	-0.0104638
786	1	1	0Q18	yifK	0.991482	0.997164	-0.00568126
787	1	1	0Q19	talA	1.02882	0.856605	0.172219
788	1	1	0Q20	ygcH	1.01795	0.895912	0.12204
789	1	1	0Q21	metR	0.994992	0.909051	0.0859403
790	1	1	0Q22	mrcA	0.92674	0.889909	0.0368306
791	1	1	0Q23	gpmI	0.829498	0.700117	0.129381
792	1	1	0Q24	ynfB	0.972942	0.966798	0.00614395
793	1	1	0Q25	perR	1.00604	0.946371	0.059665
794	1	1	0Q26	iadA	1.00239	0.972617	0.0297765
795	1	1	0Q27	aceA	1.06868	1.04324	0.02544
796	1	1	0Q28	ydhK	0.963195	0.982799	-0.0196039
797	1	1	0Q29	stpA	0.948592	0.975624	-0.027032
799	1	1	0Q31	deoB	1.04998	0.895327	0.154654
800	1	1	0Q32	ydiV	1.04686	0.956818	0.0900424
801	1	1	0Q33	zntR	1.02043	0.990928	0.0295035
802	1	1	0Q34	yfbH	1.09238	1.06667	0.0257049
803	1	1	0Q35	kdpD	1.32982	1.09969	0.230123
804	1	1	0Q36	yeaK	1.08539	0.99292	0.0924663
805	1	1	0Q37	rbsR	1.07148	1.0904	-0.0189133
806	1	1	0Q38	yfcL	1.02572	1.01017	0.0155511
807	1	1	0Q39	hnr	0.828329	0.810369	0.0179603
808	1	1	0Q40	yebW	1.09035	1.08611	0.00423943
809	1	1	0Q41	cyoC	1.14927	1.07387	0.0754024
811	1	1	0Q43	yedW	0.956274	1.04622	-0.0899425
812	1	1	0Q44	yecN	1.18067	1.02623	0.154444
813	1	1	0Q45	sucA	1.58275	1.00742	0.575337
814	1	1	0Q46	eutL	1.13116	1.02664	0.104515
815	1	1	0Q47	narQ	1.32067	1.0473	0.273372
816	1	1	0Q48	yodD	0.898138	1.03543	-0.137292
817	1	1	0R01	sirB1	0.974509	1.02638	-0.0518698
818	1	1	0R02	yecO	1.03689	0.984913	0.0519738
819	1	1	0R03	yohK	1.003	1.0211	-0.018094
820	1	1	0R04	asmA	1.04379	1.04388	-9.29601e-05
821	1	1	0R05	yddM	1.03185	1.03239	-0.000543228
822	1	1	0R06	nrdI	1.01618	1.02469	-0.00851364
823	1	1	0R07	yagQ	0.917523	0.704852	0.212671
824	1	1	0R08	yeiQ	0.997551	0.977732	0.0198189
825	1	1	0R09	yedI	0.959263	1.00993	-0.0506709
827	1	1	0R11	ycdG	0.913731	1.01349	-0.0997546
828	1	1	0R12	yfdZ	0.915732	1.00785	-0.0921211
829	1	1	0R13	yfcF	0.917067	0.994565	-0.0774976
830	1	1	0R14	ydfT	0.965309	0.983681	-0.0183725
831	1	1	0R15	yfdW	1.10884	1.10976	-0.000924186
832	1	1	0R16	yfiF	0.988039	1.03482	-0.046779
833	1	1	0R17	yfhJ	0.918337	1.05344	-0.135102
834	1	1	0R18	yafJ	1.00859	0.958465	0.0501232
835	1	1	0R19	ykfC	1.02758	0.948874	0.0787108
836	1	1	0R20	ygcN	1.02644	1.01997	0.00647292
837	1	1	0R21	yaaX	1.00363	0.990054	0.0135721
838	1	1	0R22	yaiB	1.03782	0.977792	0.0600293
840	1	1	0R24	ygeR	1.0368	0.918516	0.11828
841	1	1	0R25	yadL	0.986411	0.902804	0.0836067
842	1	1	0R26	ylaB	0.977527	0.95249	0.0250367
843	1	1	0R27	ycaP	1.02049	1.00809	0.0124038
844	1	1	0R28	crcB	0.971347	0.989147	-0.0177992
845	1	1	0R29	yafO	0.981976	0.988748	-0.00677211
846	1	1	0R30	ybeD	0.917002	0.897346	0.0196563
847	1	1	0R31	yebC	0.934756	1.02061	-0.0858501
848	1	1	0R32	dedA	0.991172	0.95354	0.0376317
849	1	1	0R33	ydhV	1.03856	0.945726	0.0928331
850	1	1	0R34	ybhO	1.09613	0.985821	0.110305
852	1	1	0R36	eutN	1.0184	1.04349	-0.0250951
853	1	1	0R37	yphA	0.998992	1.02344	-0.0244465
854	1	1	0R38	ybiV	1.05583	1.05829	-0.00246878
855	1	1	0R39	ycaI	1.10345	1.0306	0.072847
856	1	1	0R40	thiQ	1.15939	1.00866	0.150727
857	1	1	0R41	yajQ	1.09068	1.06062	0.0300668
858	1	1	0R42	ybjT	0.924756	1.03763	-0.112875
859	1	1	0R43	ygbL	0.921634	1.00842	-0.0867895
860	1	1	0R44	yahB	1.02099	1.06777	-0.0467885
861	1	1	0R45	ynfA	1.26157	1.04285	0.218719
862	1	1	0R46	yccW	1.32535	1.07887	0.24648
863	1	1	0R47	ybhK	1.12773	1.02167	0.106057
864	1	1	0R48	ybaY	0.97164	1.04052	-0.068877
865	1	1	0S01	arcB	0.973434	0.986073	-0.0126386
867	1	1	0S03	ydeU	0.983133	0.976482	0.00665138
868	1	1	0S04	yneG	0.929515	0.803139	0.126376
869	1	1	0S05	cpxR	1.10885	0.949876	0.158977
870	1	1	0S06	yehM	1.13436	1.02082	0.113544
871	1	1	0S07	mltC	1.17268	1.01988	0.152793
872	1	1	0S08	yagB	1.08147	0.990074	0.0913907
873	1	1	0S09	creC	1.06905	0.97883	0.0902174
874	1	1	0S10	yccV	1.05588	1.06086	-0.00497651
875	1	1	0S11	slp	0.937104	1.05184	-0.114732
876	1	1	0S12	yagZ	0.945947	1.05639	-0.110441
877	1	1	0S13	yhaK	1.01749	1.06146	-0.0439775
878	1	1	0S14	ycdP	1.10858	1.02516	0.0834242
880	1	1	0S16	yaiW	0.977631	1.01995	-0.0423148
881	1	1	0S17	pgm	0.902945	0.877385	0.02556
882	1	1	0S18	ycfL	0.979508	0.945213	0.0342947
883	1	1	0S19	fimD	0.898608	1.05846	-0.159855
885	1	1	0S21	cusA	0.944204	0.977418	-0.0332137
886	1	1	0S22	ymfR	0.915263	0.951761	-0.0364986
887	1	1	0S23	yqcB	0.903451	0.990867	-0.0874163
888	1	1	0S24	ybcI	0.970987	0.958263	0.0127234
890	1	1	0S26	sirB2	1.03316	0.95447	0.0786872
891	1	1	0S27	cybB	1.05882	0.975083	0.0837351
892	1	1	0S28	ybdJ	1.13935	0.98564	0.153707
893	1	1	0S29	hrpA	1.04184	1.0097	0.0321424
895	1	1	0S31	ygfI	0.958306	0.996479	-0.0381725
896	1	1	0S32	ybfM	0.945192	0.97756	-0.0323684
897	1	1	0S33	yahL	0.912626	0.97834	-0.0657143
898	1	1	0S34	ydaC	0.977031	1.01262	-0.0355924
899	1	1	0S35	lhr	0.972439	1.00346	-0.0310171
900	1	1	0S36	ybgE	1.04255	0.99598	0.0465748
901	1	1	0S37	ackA	0.907082	0.97931	-0.0722276
902	1	1	0S38	tfaR	0.937777	0.969014	-0.0312364
903	1	1	0S39	prpR	0.94235	1.00206	-0.0597091
904	1	1	0S40	ybiU	0.975986	1.00407	-0.0280836
905	1	1	0S41	yfiN	1.00027	1.00542	-0.005152
907	1	1	0S43	potH	0.89957	1.00528	-0.105707
908	1	1	0S44	ycbU	1.03146	1.02458	0.00687456
909	1	1	0S45	yqaD	0.999686	1.02783	-0.028139
910	1	1	0S46	ydcZ	1.09179	1.03647	0.0553237
911	1	1	0S47	sohB	1.00314	1.03239	-0.0292412
912	1	1	0S48	yceD	0.966976	1.03047	-0.0634974
913	1	1	0T01	ybhM	1.03735	1.05808	-0.020729
914	1	1	0T02	zitB	1.04161	1.03742	0.00418903
915	1	1	0T03	ygaY	1.05362	0.970153	0.0834708
916	1	1	0T04	cls	1.0826	0.979754	0.102847
917	1	1	0T05	yfgB	1.12538	1.01369	0.111696
918	1	1	0T06	etp	1.13895	0.981107	0.157839
919	1	1	0T07	yqcE	1.08598	1.03362	0.0523556
920	1	1	0T08	gor	1.05853	1.05051	0.00802374
921	1	1	0T09	yneB	1.14173	0.989644	0.152082
922	1	1	0T10	yddS	1.00177	0.981707	0.0200641
923	1	1	0T11	ycgM	1.07873	1.0157	0.0630273
924	1	1	0T12	ogt	1.12382	1.16097	-0.0371451
925	1	1	0T13	yciH	1.11528	1.03508	0.0801999
926	1	1	0T14	ydfH	1.07893	1.04446	0.0344677
927	1	1	0T15	ybbJ	1.12411	1.06561	0.0585004
928	1	1	0T16	ygeH	1.10279	0.985929	0.116857
929	1	1	0T17	insM	1.13209	0.924551	0.207537
930	1	1	0T18	ydhF	0.980154	0.986266	-0.00611194
931	1	1	0T19	ycdJ	0.98584	1.03529	-0.0494511
932	1	1	0T20	ykgI	1.01734	1.03074	-0.013399
933	1	1	0T21	yciA	0.981626	0.878487	0.103139
934	1	1	0T22	spy	1.01959	1.01166	0.00792633
935	1	1	0T23	stfE	0.954878	0.979727	-0.0248495
936	1	1	0T24	ybcW	0.940588	0.838807	0.101781
937	1	1	0T25	yegO	0.960743	0.923117	0.0376255
938	1	1	0T26	yeaM	0.9676	0.863147	0.104454
939	1	1	0T27	ychM	0.93977	1.04647	-0.106701
940	1	1	0T28	ybiO	0.977399	1.00904	-0.0316406
941	1	1	0T29	yeiR	1.00022	1.07431	-0.0740892
942	1	1	0T30	yaeF	0.989777	0.987708	0.0020689
943	1	1	0T31	ycjN	0.939094	0.987168	-0.0480745
944	1	1	0T32	ymfI	0.935553	1.02033	-0.0847814
945	1	1	0T33	yfbI	0.899169	0.978943	-0.0797741
946	1	1	0T34	csgF	0.902442	1.007	-0.104556
948	1	1	0T36	ycgY	0.850748	1.03556	-0.184813
949	1	1	0T37	yfdH	0.698361	0.898516	-0.200155
950	1	1	0T38	yfjT	0.815063	0.969283	-0.15422
951	1	1	0T39	ydeE	0.887635	0.988109	-0.100473
952	1	1	0T40	ydcX	0.810448	0.995893	-0.185445
953	1	1	0T41	yffH	0.934601	0.998143	-0.0635424
954	1	1	0T42	dksA	1.0749	1.16141	-0.086504
955	1	1	0T43	ydiM	0.816857	1.01548	-0.198627
956	1	1	0T44	ydfV	0.859486	1.01673	-0.157239
957	1	1	0T45	yfhH	0.818143	0.990697	-0.172554
958	1	1	0T46	rnb	0.993789	1.01502	-0.0212341
959	1	1	0T47	yeaI	1.00404	0.991478	0.012562
961	1	1	0U01	argR	0.975481	1.01273	-0.0372462
962	1	1	0U02	dacD	1.0539	1.04993	0.00397162
963	1	1	0U03	appC	1.01095	1.04415	-0.0332021
964	1	1	0U04	yfhM	1.03467	1.00269	0.0319783
965	1	1	0U05	crp	0.529924	0.668971	-0.139046
966	1	1	0U06	recA	0.702861	0.76835	-0.0654884
967	1	1	0U07	fumC	1.00549	0.939708	0.0657856
968	1	1	0U08	yfjG	0.965786	0.986942	-0.0211555
969	1	1	0U09	envY	1.06651	1.04606	0.0204547
970	1	1	0U10	sprT	1.02285	0.975226	0.0476222
971	1	1	0U11	mqo	1.00965	0.995741	0.013906
972	1	1	0U12	yfjQ	1.03064	1.02417	0.00647186
973	1	1	0U13	ihfB	0.585015	0.0670163	0.517999
974	1	1	0U14	yhdP	1.00083	0.990834	0.00999629
975	1	1	0U15	nuoG	0.841891	1.0603	-0.218406
976	1	1	0U16	ygaC	1.01331	1.00224	0.0110691
977	1	1	0U17	lrp	1.0731	1.02073	0.0523672
978	1	1	0U18	dgoK	0.867736	0.95351	-0.0857746
979	1	1	0U19	tktB	0.937936	0.851472	0.0864641
981	1	1	0U21	mhpR	1.00039	0.990456	0.00993511
982	1	1	0U22	hofD	0.965149	0.97436	-0.00921132
983	1	1	0U23	pfkA	0.966307	1.03753	-0.0712236
984	1	1	0U24	ynfC	0.984686	1.02107	-0.0363837
985	1	1	0U25	phnF	0.897184	0.980627	-0.0834432
986	1	1	0U26	radA	0.945039	0.888187	0.0568518
987	1	1	0U27	pgi	0.961971	0.816348	0.145623
989	1	1	0U29	tdcA	1.04737	1.0542	-0.0068261
990	1	1	0U30	yfaT	1.04006	1.01673	0.0233335
991	1	1	0U31	gpmB	0.98258	1.04451	-0.0619304
992	1	1	0U32	ydiY	1.04004	1.06769	-0.0276457
993	1	1	0U33	yafC	1.06665	0.992501	0.074153
994	1	1	0U34	yfbW	0.972281	0.987476	-0.0151956
995	1	1	0U35	dps	1.00934	1.01138	-0.00203971
996	1	1	0U36	yoaF	0.923157	0.95354	-0.0303824
997	1	1	0U37	sdiA	0.895209	0.941062	-0.0458523
998	1	1	0U38	yfcP	0.883154	0.927769	-0.0446145
999	1	1	0U39	rstA	0.991123	1.02054	-0.0294159
1000	1	1	0U40	yebY	1.05367	1.02676	0.0269126
1001	1	1	0U41	cyoB	1.12374	0.986473	0.137267
1002	1	1	0U42	yfdX	0.918576	0.973364	-0.0547887
1003	1	1	0U43	baeS	0.944297	1.04093	-0.0966295
1004	1	1	0U44	yecM	0.969456	1.0094	-0.0399489
1005	1	1	0U45	sucB	1.04985	0.9886	0.0612496
1006	1	1	0U46	eutA	0.951618	1.0311	-0.0794777
1007	1	1	0U47	yfhA	0.979811	1.02477	-0.0449629
1008	1	1	0U48	yodC	0.996582	1.02349	-0.0269052
1009	1	1	0V01	yciU	0.976597	1.01302	-0.0364278
1010	1	1	0V02	yecP	0.984522	0.990456	-0.00593311
1011	1	1	0V03	yeiJ	0.915854	0.987471	-0.0716179
1012	1	1	0V04	yegV	0.978699	0.988698	-0.00999841
1013	1	1	0V05	yneE	1.0156	0.993109	0.0224938
1014	1	1	0V06	mprA	0.90281	0.989768	-0.0869583
1015	1	1	0V07	ykgB	0.952765	0.98448	-0.031715
1016	1	1	0V08	yejB	0.968423	1.00446	-0.036033
1017	1	1	0V09	yeeI	0.983912	0.976292	0.00762006
1018	1	1	0V10	essD	1.03653	0.994891	0.0416421
1019	1	1	0V11	ddpX	0.88258	0.971637	-0.0890567
1020	1	1	0V12	eutR	0.95436	1.01971	-0.0653498
1021	1	1	0V13	yfcM	1.05159	1.00668	0.0449112
1022	1	1	0V14	yaaJ	1.12836	0.991065	0.1373
1023	1	1	0V15	yqaE	1.09404	1.04568	0.0483617
1024	1	1	0V16	yfiB	1.05936	0.985887	0.0734712
1025	1	1	0V17	yfjF	1.00402	0.913052	0.090966
1026	1	1	0V18	afuB	1.06146	1.08654	-0.025077
1027	1	1	0V19	rdgC	1.04871	0.989653	0.059056
1028	1	1	0V20	ygcO	1.06915	0.948059	0.121087
1029	1	1	0V21	yaaI	1.01023	0.962799	0.0474284
1030	1	1	0V22	yaiC	0.962196	1.03977	-0.0775724
1031	1	1	0V23	ybgF	0.92233	0.971662	-0.0493322
1032	1	1	0V24	rof	0.940193	0.961779	-0.0215858
1033	1	1	0V25	yaeH	0.935974	0.9977	-0.0617262
1034	1	1	0V26	ybaB	0.954083	0.940714	0.0133696
1035	1	1	0V27	ycaR	0.905403	0.976938	-0.0715357
1036	1	1	0V28	ybgA	0.878599	1.03171	-0.153115
1037	1	1	0V29	ykfJ	0.991756	1.03599	-0.0442357
1038	1	1	0V30	corC	0.999936	1.03838	-0.0384448
1039	1	1	0V31	yedA	1.07235	1.01405	0.0583035
1040	1	1	0V32	div	1.02408	0.962933	0.0611508
1041	1	1	0V33	sufE	1.32603	0.996574	0.329453
1042	1	1	0V34	ybhR	0.958361	0.93039	0.0279707
1043	1	1	0V35	ynbB	0.929807	1.03849	-0.108684
1044	1	1	0V36	eutM	1.03715	1.01485	0.0222989
1045	1	1	0V37	yfjY	1.00494	1.02404	-0.0190949
1046	1	1	0V38	yliE	0.980562	1.03205	-0.0514915
1047	1	1	0V39	ycdI	0.993621	1.10079	-0.107172
1048	1	1	0V40	yadI	1.05412	1.02625	0.0278675
1049	1	1	0V41	ybeA	1.11109	0.926143	0.18495
1050	1	1	0V42	ycaJ	1.00317	1.02704	-0.0238662
1051	1	1	0V43	ybeB	0.914722	1.01623	-0.101512
1052	1	1	0V44	yahC	0.866348	0.995434	-0.129086
1053	1	1	0V45	ydiO	0.941495	0.99642	-0.0549252
1054	1	1	0V46	etk	0.953637	1.02803	-0.0743967
1055	1	1	0V47	yceF	0.986852	0.966071	0.0207808
1056	1	1	0V48	ybaS	0.972373	0.974287	-0.00191412
1057	1	1	0W01	ompR	0.928172	0.976478	-0.0483065
1058	1	1	0W02	yegX	0.903074	0.999641	-0.0965675
1059	1	1	0W03	ydhQ	0.957279	0.975526	-0.018247
1060	1	1	0W04	yneK	0.917179	0.896961	0.0202187
1061	1	1	0W05	zraS	0.91207	0.969454	-0.0573843
1062	1	1	0W06	yehP	0.948002	0.997479	-0.0494766
1063	1	1	0W07	pal	0.801613	0.855282	-0.053669
1064	1	1	0W08	yagJ	0.971676	1.00519	-0.0335098
1065	1	1	0W09	arcA	1.07055	1.0199	0.0506567
1066	1	1	0W10	ymcB	1.03212	1.04592	-0.013804
1067	1	1	0W11	ypjA	1.02232	0.974069	0.0482499
1068	1	1	0W12	yahE	1.02398	0.974762	0.049222
1069	1	1	0W13	rnt	0.956832	0.896115	0.0607167
1070	1	1	0W14	ycdR	1.01344	1.01725	-0.00381006
1071	1	1	0W15	ompC	1.06047	1.00059	0.0598778
1072	1	1	0W16	yaiY	1.03939	1.00991	0.0294767
1073	1	1	0W17	gltA	1.11591	1.02437	0.0915425
1074	1	1	0W18	ycfM	1.10237	0.875947	0.22642
1075	1	1	0W19	fimB	1.01276	1.03228	-0.0195151
1076	1	1	0W20	ybaN	1.00442	0.980117	0.0243008
1077	1	1	0W21	mipA	0.825764	0.894194	-0.0684305
1078	1	1	0W22	ymfO	1.00426	0.990092	0.0141721
1079	1	1	0W23	yqeI	1.20322	1.06826	0.134965
1080	1	1	0W24	ybcN	1.00797	1.03664	-0.0286707
1081	1	1	0W25	gspA	1.0419	0.963946	0.0779589
1083	1	1	0W27	cybC	0.961515	1.00461	-0.0430942
1084	1	1	0W28	ybdD	0.887873	1.00939	-0.121514
1085	1	1	0W29	moaA	1.03741	1.04789	-0.0104795
1086	1	1	0W30	ymjA	0.974557	1.03669	-0.0621323
1087	1	1	0W31	yiaU	0.992956	0.997824	-0.00486767
1089	1	1	0W33	aceE	1.09496	1.08509	0.00987216
1090	1	1	0W34	ydaE	1.11901	1.05877	0.06024
1091	1	1	0W35	rhlB	0.952121	0.917355	0.0347654
1092	1	1	0W36	ybgS	0.999415	0.980615	0.0188003
1093	1	1	0W37	yfdV	1.02914	1.01543	0.0137062
1094	1	1	0W38	ydbJ	0.908845	1.0278	-0.11895
1095	1	1	0W39	clpP	1.00709	0.976857	0.0302284
1096	1	1	0W40	ybjH	1.04361	1.02785	0.0157531
1098	1	1	0W42	ydcH	0.976101	1.00049	-0.0243874
1099	1	1	0W43	clpA	0.953273	1.03178	-0.0785115
1100	1	1	0W44	ycbV	0.911389	1.02468	-0.113289
1102	1	1	0W46	yncE	0.955929	1.03999	-0.0840653
1103	1	1	0W47	abgA	1.00968	0.988379	0.0213045
1104	1	1	0W48	ycfD	0.994497	1.00929	-0.0147891
1105	1	1	0X01	ybjK	0.9355	0.957346	-0.0218453
1106	1	1	0X02	nfsA	0.929767	1.02073	-0.0909603
1108	1	1	0X04	cysG	0.819051	0.891037	-0.0719857
1109	1	1	0X05	yfiH	0.897786	1.00243	-0.104644
1110	1	1	0X06	ymcA	0.982713	0.933829	0.048884
1111	1	1	0X07	ygcF	0.978253	1.00559	-0.0273331
1112	1	1	0X08	gst	1.05779	1.00349	0.0543011
1113	1	1	0X09	fbaB	1.03911	0.953354	0.0857586
1114	1	1	0X10	ydeS	1.0216	0.981878	0.0397229
1115	1	1	0X11	yddH	0.950225	0.947861	0.00236371
1116	1	1	0X12	yafL	1.00779	0.98463	0.0231634
1117	1	1	0X13	ydiF	1.01403	1.03049	-0.0164595
1118	1	1	0X14	ydfI	1.02334	1.05185	-0.0285131
1119	1	1	0X15	ybiF	1.05925	1.03388	0.0253784
1120	1	1	0X16	ygeQ	0.993518	0.985117	0.00840067
1121	1	1	0X17	yagA	1.17188	0.989235	0.182646
1122	1	1	0X18	ydhM	1.08144	0.990598	0.0908463
1123	1	1	0X19	ycdL	0.970787	1.01567	-0.0448835
1124	1	1	0X20	ykgH	1.05602	1.07092	-0.0149065
1125	1	1	0X21	ydcS	0.978565	1.03512	-0.0565552
1126	1	1	0X22	ydjX	0.952849	1.08509	-0.132245
1127	1	1	0X23	ycgF	1.00939	1.06983	-0.0604346
1128	1	1	0X24	ybcY	0.942125	1.01846	-0.0763352
1129	1	1	0X25	yegB	0.995095	1.07701	-0.0819129
1130	1	1	0X26	yebF	0.978415	0.99763	-0.019215
1131	1	1	0X27	ychN	0.948031	0.978211	-0.0301799
1132	1	1	0X28	ybjG	0.95685	1.01727	-0.0604193
1133	1	1	0X29	yejA	0.993421	1.03672	-0.0432949
1134	1	1	0X30	sfmD	1.00795	0.96238	0.0455711
1135	1	1	0X31	ycjT	0.993402	0.965515	0.027887
1136	1	1	0X32	ymfJ	0.973559	0.975322	-0.00176275
1137	1	1	0X33	yfbB	1.00057	0.984573	0.0159922
1138	1	1	0X34	hslJ	1.00162	0.990048	0.0115681
1139	1	1	0X35	ynbA	1.00034	0.981388	0.0189501
1140	1	1	0X36	yciW	1.02281	1.02845	-0.00563657
1141	1	1	0X37	ypdA	1.04294	0.980168	0.0627724
1142	1	1	0X38	pepP	1.011	0.978878	0.0321244
1143	1	1	0X39	ydhJ	1.01907	1.03536	-0.0162862
1144	1	1	0X40	yncH	1.07127	0.996454	0.0748131
1145	1	1	0X41	yfgF	1.0828	0.953725	0.129075
1146	1	1	0X42	hscB	0.994365	0.894316	0.100049
1147	1	1	0X43	ydiN	1.02857	1.03303	-0.00446169
1148	1	1	0X44	ydhI	0.906769	0.809631	0.0971381
1149	1	1	0X45	yfiC	1.02101	0.987826	0.0331821
1150	1	1	0X46	ybiC	1.10664	1.04167	0.0649729
1151	1	1	0X47	yeaJ	1.03924	0.969351	0.0698916
1152	1	1	0X48	yecT	1.08554	0.98536	0.100179
1153	1	1	0Y01	asnC	0.963626	0.932246	0.0313802
1154	1	1	0Y02	hisH	0.956323	0.993091	-0.0367677
1155	1	1	0Y03	appB	0.97685	1.00752	-0.0306698
1156	1	1	0Y04	hcaT	0.931625	0.942955	-0.0113292
1157	1	1	0Y05	csgD	0.96709	0.970999	-0.00390914
1158	1	1	0Y06	hycH	1.07361	0.971743	0.101866
1159	1	1	0Y07	fumA	1.05091	0.986662	0.0642452
1160	1	1	0Y08	yfjH	1.04727	0.99506	0.0522085
1161	1	1	0Y09	fadR	0.932748	1.0361	-0.103356
1162	1	1	0Y10	pppA	0.943474	0.973939	-0.0304658
1163	1	1	0Y11	nuoN	0.677196	0.955558	-0.278361
1164	1	1	0Y12	yfjW	0.939413	1.0358	-0.0963896
1165	1	1	0Y13	hns	0.807633	0.91626	-0.108627
1166	1	1	0Y14	argC	1.05424	1.02445	0.0297898
1167	1	1	0Y15	nuoF	0.934921	1.08846	-0.153541
1168	1	1	0Y16	ygaM	1.08213	0.997357	0.0847704
1169	1	1	0Y17	lysR	1.09286	0.969929	0.122934
1170	1	1	0Y18	yibP	0.642293	0.729111	-0.0868175
1171	1	1	0Y19	cusB	1.05774	1.04858	0.00915588
1172	1	1	0Y20	ydfR	1.02427	1.1039	-0.0796276
1173	1	1	0Y21	nac	1.01229	1.07842	-0.0661393
1174	1	1	0Y22	pepE	0.968614	1.01455	-0.0459331
1175	1	1	0Y23	tpiA	0.688314	0.716676	-0.0283617
1176	1	1	0Y24	ydgD	0.951408	1.00682	-0.0554146
1178	1	1	0Y26	nsr	0.888887	1.03469	-0.145803
1179	1	1	0Y27	rpiB	0.966696	1.05905	-0.0923535
1180	1	1	0Y28	ydhR	0.962502	1.06521	-0.102704
1181	1	1	0Y29	treR	0.944268	0.950754	-0.00648618
1182	1	1	0Y30	yfaA	1.03615	1.0119	0.0242447
1183	1	1	0Y31	phoB	0.994959	0.972461	0.0224976
1184	1	1	0Y32	yniB	1.0227	0.977743	0.0449527
1185	1	1	0Y33	ybdO	1.01549	0.987477	0.0280153
1186	1	1	0Y34	yfbJ	1.08526	0.971337	0.113922
1187	1	1	0Y35	torS	1.0014	0.988829	0.012574
1188	1	1	0Y36	yoaG	1.07096	1.02945	0.0415108
1189	1	1	0Y37	srlR	1.06249	1.07505	-0.0125606
1190	1	1	0Y38	yfcR	0.960301	0.94835	0.0119515
1191	1	1	0Y39	rstB	0.993184	1.01484	-0.0216535
1192	1	1	0Y40	yebZ	1.03938	0.9899	0.049478
1193	1	1	0Y41	cyoA	1.07688	0.939273	0.137608
1194	1	1	0Y42	ypeC	1.05494	1.0261	0.0288406
1195	1	1	0Y43	narP	1.05067	1.01901	0.0316594
1196	1	1	0Y44	yecJ	1.01651	0.959645	0.056866
1197	1	1	0Y45	sucC	0.977173	1.01694	-0.0397683
1198	1	1	0Y46	eutT	1.08329	0.94566	0.137632
1199	1	1	0Y47	yfhK	1.03091	0.949939	0.0809679
1200	1	1	0Y48	yedR	1.04091	0.977495	0.0634104
1201	1	1	0Z01	yciI	0.950525	0.999074	-0.0485492
1202	1	1	0Z02	yecA	0.913776	0.916751	-0.00297498
1203	1	1	0Z03	yeiM	0.978809	1.01843	-0.0396229
1204	1	1	0Z04	yohM	0.989024	0.959135	0.0298886
1205	1	1	0Z05	ydeI	0.978135	0.954305	0.0238303
1206	1	1	0Z06	pphB	0.991883	0.969857	0.0220262
1207	1	1	0Z07	ybbY	0.991457	0.97146	0.019997
1208	1	1	0Z08	yejE	0.928019	1.01092	-0.0828962
1209	1	1	0Z09	yeeX	0.891782	1.00333	-0.111553
1211	1	1	0Z11	rnfA	0.908316	1.0362	-0.127885
1212	1	1	0Z12	eutJ	0.899572	1.02154	-0.121971
1213	1	1	0Z13	yfcN	0.925107	0.967083	-0.0419754
1214	1	1	0Z14	thiP	1.09731	1.03249	0.0648179
1215	1	1	0Z15	ygdD	1.02779	1.1372	-0.109404
1216	1	1	0Z16	yfjR	0.964702	0.992753	-0.028051
1217	1	1	0Z17	yqaA	0.953454	1.02375	-0.0702969
1218	1	1	0Z18	ykgF	0.971125	1.0579	-0.0867787
1219	1	1	0Z19	ybaQ	0.964373	1.13784	-0.173468
1220	1	1	0Z20	ygcQ	0.987838	0.995344	-0.00750565
1222	1	1	0Z22	yajC	0.979259	1.00702	-0.0277594
1223	1	1	0Z23	ybhE	1.06278	1.0181	0.0446798
1224	1	1	0Z24	ivy	0.934469	1.02257	-0.0880986
1225	1	1	0Z25	yaeP	0.9585	1.01565	-0.0571519
1226	1	1	0Z26	ybaL	1.04329	1.05364	-0.010356
1227	1	1	0Z27	ycbB	0.998636	1.04699	-0.0483533
1228	1	1	0Z28	paaY	1.03927	0.996049	0.0432233
1229	1	1	0Z29	yafA	1.06361	1.01534	0.0482711
1230	1	1	0Z30	ubiF	0.721119	0.906812	-0.185694
1231	1	1	0Z31	yeeN	1.10759	1.02339	0.0841954
1232	1	1	0Z32	ypdE	1.0412	0.989157	0.0520469
1233	1	1	0Z33	ydjM	0.996373	1.01051	-0.0141379
1235	1	1	0Z35	ydeJ	1.02347	0.965406	0.0580643
1236	1	1	0Z36	yfhP	1.00704	1.02666	-0.0196218
1237	1	1	0Z37	luxS	1.09823	1.00703	0.0912015
1238	1	1	0Z38	yliF	1.09808	1.01977	0.07831
1239	1	1	0Z39	ycdX	1.04514	1.02421	0.0209346
1240	1	1	0Z40	yadC	1.0536	0.982707	0.0708909
1241	1	1	0Z41	ybeQ	1.05826	0.957867	0.100396
1242	1	1	0Z42	ycaC	1.02432	1.01248	0.0118432
1243	1	1	0Z43	ybhB	1.0506	0.980945	0.0696523
1244	1	1	0Z44	yahK	1.03979	0.991911	0.0478777
1245	1	1	0Z45	yeaL	0.960703	0.977033	-0.0163295
1246	1	1	0Z46	ymcD	1.06741	0.979298	0.0881103
1247	1	1	0Z47	ycjS	1.0467	0.967136	0.0795681
1248	1	1	0Z48	fimZ	1.07629	1.01679	0.0594991
1249	1	1	1A01	rpoZ	0.966439	0.959202	0.00723744
1250	1	1	1A02	yohN	0.922609	0.934812	-0.012203
1251	1	1	1A03	flu	0.940267	0.966127	-0.0258594
1252	1	1	1A04	ydfZ	0.919466	0.971969	-0.0525027
1253	1	1	1A05	zraR	0.875607	0.984087	-0.10848
1254	1	1	1A06	yehQ	0.912648	0.981617	-0.0689694
1255	1	1	1A07	pgpB	0.974322	0.965409	0.00891295
1256	1	1	1A08	yagK	0.933159	0.964942	-0.0317824
1257	1	1	1A09	glgS	0.905718	1.00664	-0.100921
1258	1	1	1A10	gnsA	0.94319	0.932629	0.0105609
1259	1	1	1A11	cutF	0.953797	0.997534	-0.0437371
1260	1	1	1A12	yahG	0.924612	0.999296	-0.0746847
1262	1	1	1A14	ycdZ	0.911409	0.996128	-0.084719
1263	1	1	1A15	ompF	0.891204	0.996939	-0.105735
1264	1	1	1A16	yaiZ	0.938499	0.98843	-0.0499306
1265	1	1	1A17	cydB	0.507357	0.992613	-0.485256
1266	1	1	1A18	ycfP	0.934517	1.06071	-0.126193
1268	1	1	1A20	ybaP	1.00395	1.02065	-0.0167018
1269	1	1	1A21	fhuA	1.02217	1.01941	0.0027597
1270	1	1	1A22	ymfQ	1.02329	0.977351	0.0459344
1271	1	1	1A23	yqeJ	1.07999	1.03003	0.0499526
1272	1	1	1A24	ybcO	1.03835	1.05683	-0.0184745
1273	1	1	1A25	hofQ	1.07311	1.01209	0.0610176
1274	1	1	1A26	yciC	1.04139	1.03447	0.00692216
1275	1	1	1A27	yodB	1.06103	1.04303	0.0180013
1276	1	1	1A28	ybdM	1.09879	1.06114	0.0376516
1277	1	1	1A29	speE	0.989269	0.964142	0.0251264
1278	1	1	1A30	mpaA	1.03989	1.0248	0.0150929
1279	1	1	1A31	yidZ	1.08746	1.02531	0.0621463
1280	1	1	1A32	ybfE	0.996641	1.0414	-0.0447622
1281	1	1	1A33	lpdA	0.994395	1.05593	-0.0615321
1282	1	1	1A34	ydaF	1.116	0.987024	0.128977
1283	1	1	1A35	srmB	1.12723	0.937213	0.190016
1285	1	1	1A37	ypdI	1.14381	1.01063	0.133184
1286	1	1	1A38	ydbH	1.00802	0.987608	0.0204119
1287	1	1	1A39	clpX	0.822344	0.59497	0.227374
1288	1	1	1A40	ybjC	1.03922	0.980963	0.0582544
1290	1	1	1A42	ydcK	1.03128	0.975832	0.0554514
1291	1	1	1A43	pepN	1.06394	0.994803	0.0691346
1292	1	1	1A44	ycbW	1.01182	1.01271	-0.000883595
1293	1	1	1A45	hha	1.06783	0.974027	0.0938077
1294	1	1	1A46	ydcD	0.952727	0.996711	-0.0439845
1295	1	1	1A47	rzpR	0.984582	1.07406	-0.0894743
1296	1	1	1A48	ymfP	1.05165	1.0247	0.0269584
1297	1	1	1B01	ycfQ	0.951273	0.984238	-0.032965
1298	1	1	1B02	macA	0.935672	0.99574	-0.0600683
1299	1	1	1B03	yqaB	0.957412	1.02025	-0.0628424
1300	1	1	1B04	fadD	0.826785	0.942315	-0.11553
1301	1	1	1B05	ypjD	0.825819	0.909531	-0.0837117
1302	1	1	1B06	ymcC	0.940046	1.02176	-0.0817149
1303	1	1	1B07	yqcD	0.936055	0.953214	-0.0171593
1304	1	1	1B08	katG	0.963618	1.00547	-0.0418531
1305	1	1	1B09	yfbL	0.893782	1.00265	-0.108865
1306	1	1	1B10	ydeW	0.917935	0.961621	-0.043686
1307	1	1	1B11	flrD	0.962902	1.00925	-0.0463525
1308	1	1	1B12	ygcJ	0.968788	0.96295	0.00583864
1309	1	1	1B13	yeaS	0.922263	0.965549	-0.0432855
1310	1	1	1B14	ydfQ	0.976491	0.980705	-0.0042139
1311	1	1	1B15	ycbX	0.967882	1.01374	-0.0458582
1312	1	1	1B16	yafU	0.966028	0.996012	-0.0299848
1313	1	1	1B17	yagR	0.980458	1.01678	-0.0363207
1314	1	1	1B18	ydhP	0.964752	1.08913	-0.124377
1315	1	1	1B19	ycdQ	0.944898	1.07997	-0.135073
1316	1	1	1B20	yahH	0.984713	1.02591	-0.0411979
1317	1	1	1B21	yddE	1.01629	1.04046	-0.0241722
1318	1	1	1B22	ydjZ	0.981278	1.03984	-0.0585642
1319	1	1	1B23	ycgG	1.03433	1.02249	0.0118471
1320	1	1	1B24	ylcE	0.971712	1.00761	-0.0358965
1321	1	1	1B25	yegS	0.980537	0.976343	0.00419315
1322	1	1	1B26	yedS	1.04747	1.02955	0.017917
1323	1	1	1B27	ychO	1.09009	1.02925	0.0608455
1324	1	1	1B28	ybjM	1.11554	1.04136	0.074186
1325	1	1	1B29	yejH	1.04482	1.02545	0.0193743
1326	1	1	1B30	nfrA	1.05792	0.959958	0.0979665
1327	1	1	1B31	ynaI	1.14041	1.10992	0.0304939
1328	1	1	1B32	elbA	1.05844	1.03762	0.0208196
1329	1	1	1B33	yfbS	1.07606	1.0531	0.0229608
1330	1	1	1B34	ydiJ	1.05612	0.979545	0.07658
1331	1	1	1B35	ydcN	0.964391	1.10336	-0.138969
1333	1	1	1B37	ypdB	1.20436	1.04584	0.158518
1334	1	1	1B38	tolC	1.08847	0.951985	0.136485
1335	1	1	1B39	ydhD	1.18483	1.03649	0.148346
1337	1	1	1B41	yfgH	0.975077	0.975677	-0.000599256
1338	1	1	1B42	tig	0.974455	0.969066	0.00538946
1339	1	1	1B43	ydiP	1.04237	0.988626	0.0537448
1340	1	1	1B44	ydiZ	1.10784	1.00519	0.102646
1341	1	1	1B45	yfiQ	1.05632	0.977197	0.0791254
1342	1	1	1B46	yiaK	1.01287	1.02631	-0.0134375
1343	1	1	1B47	yeaB	1.02535	1.00507	0.0202857
1344	1	1	1B48	yedN	1.10804	0.946845	0.1612
1345	1	1	1C01	betI	0.914144	0.932425	-0.0182811
1346	1	1	1C02	yegQ	0.900468	0.974177	-0.0737092
1347	1	1	1C03	icd	0.957097	1.02896	-0.0718676
1348	1	1	1C04	yfhG	0.990715	0.98426	0.00645459
1349	1	1	1C05	cynR	0.94898	0.980309	-0.0313295
1350	1	1	1C06	hycI	0.945756	0.963699	-0.0179426
1351	1	1	1C07	pykF	1.02389	0.966611	0.0572821
1352	1	1	1C08	yfjI	0.975587	0.990477	-0.01489
1353	1	1	1C09	fis	0.781235	0.729579	0.0516558
1354	1	1	1C10	hybD	0.963734	1.00004	-0.0363112
1355	1	1	1C11	nuoM	1.0558	0.997014	0.0587851
1357	1	1	1C13	hupA	1.06665	0.989432	0.077219
1358	1	1	1C14	hslU	0.949386	1.07768	-0.128292
1359	1	1	1C15	nuoE	0.951528	0.951858	-0.000330448
1360	1	1	1C16	ygaH	0.972978	0.987728	-0.0147506
1361	1	1	1C17	malI	0.984269	0.988322	-0.0040524
1362	1	1	1C18	yhjS	1.01125	1.00322	0.00803112
1363	1	1	1C19	glcB	0.940878	1.04379	-0.10291
1364	1	1	1C20	ydfU	0.972364	1.0435	-0.071135
1365	1	1	1C21	nadR	1.06654	1.06894	-0.00239146
1366	1	1	1C22	hflX	1.10509	0.990781	0.114311
1367	1	1	1C23	fsaB	0.97482	1.09188	-0.11706
1368	1	1	1C24	ydgH	0.951029	1.02909	-0.0780632
1369	1	1	1C25	purR	0.979865	1.00629	-0.0264278
1370	1	1	1C26	yeiN	1.0804	0.981508	0.098891
1371	1	1	1C27	fumB	0.972145	0.980103	-0.00795746
1372	1	1	1C28	ydhS	0.986946	1.0112	-0.024257
1373	1	1	1C29	trpR	1.03853	1.04513	-0.00659554
1374	1	1	1C30	yfaH	0.99702	1.0481	-0.0510794
1375	1	1	1C31	phoR	0.972303	1.02005	-0.0477497
1376	1	1	1C32	ydjC	0.994785	1.02725	-0.03247
1377	1	1	1C33	ybeF	0.962874	0.729689	0.233185
1378	1	1	1C34	yfbM	1.02625	1.04996	-0.0237052
1379	1	1	1C35	torR	1.02337	0.919295	0.104075
1380	1	1	1C36	yeaR	1.01731	0.981648	0.0356614
1381	1	1	1C37	talB	0.990615	0.968734	0.0218809
1382	1	1	1C38	yfdK	1.02617	1.0175	0.0086698
1383	1	1	1C39	cheY	1.03342	0.89208	0.141338
1384	1	1	1C40	yobB	0.931587	0.955611	-0.0240239
1385	1	1	1C41	fdrA	1.00645	0.99119	0.0152563
1386	1	1	1C42	yfeC	1.1305	0.982287	0.14821
1387	1	1	1C43	rcsB	1.15138	0.951534	0.199841
1388	1	1	1C44	yecR	1.24167	0.999977	0.241688
1389	1	1	1C45	galM	1.00727	0.970519	0.0367478
1390	1	1	1C46	eutQ	1.10093	0.938411	0.162517
1391	1	1	1C47	rpoS	1.40335	1.14084	0.262515
1392	1	1	1C48	yeeW	1.10482	0.990309	0.114507
1393	1	1	1D01	yciS	0.810004	0.893911	-0.0839075
1394	1	1	1D02	yedF	0.944398	1.00196	-0.0575596
1395	1	1	1D03	yfgL	0.910176	0.99	-0.0798235
1396	1	1	1D04	yehW	0.942165	1.02756	-0.0853982
1397	1	1	1D05	ydgA	0.930223	1.05778	-0.127558
1398	1	1	1D06	mazG	0.922718	1.01904	-0.0963246
1399	1	1	1D07	allC	0.922877	0.983424	-0.0605466
1400	1	1	1D08	yejF	0.938759	1.03413	-0.0953726
1401	1	1	1D09	yeiB	0.938532	0.996489	-0.057957
1402	1	1	1D10	ynaA	0.974093	0.974239	-0.00014689
1403	1	1	1D11	ydgR	0.953621	1.04711	-0.0934894
1404	1	1	1D12	sseB	0.954038	1.00513	-0.0510908
1405	1	1	1D13	yfcZ	1.08017	1.00455	0.075618
1406	1	1	1D14	yabN	0.993307	1.00229	-0.00898746
1407	1	1	1D15	yacG	0.947168	1.02212	-0.0749497
1408	1	1	1D16	yfjU	0.972923	1.03586	-0.0629375
1409	1	1	1D17	ygbK	0.946981	1.01594	-0.0689634
1410	1	1	1D18	yahA	0.927221	1.02011	-0.0928842
1411	1	1	1D19	ybbB	0.925406	0.997683	-0.0722771
1412	1	1	1D20	ygcR	0.937638	1.0254	-0.0877576
1413	1	1	1D21	yacF	1.01403	1.04746	-0.0334345
1414	1	1	1D22	yajR	1.15817	1.15381	0.00436938
1415	1	1	1D23	ybhH	1.09714	1.11245	-0.0153164
1416	1	1	1D24	prpD	1.07629	1.08298	-0.00669057
1417	1	1	1D25	yaeQ	1.08846	0.995235	0.0932221
1418	1	1	1D26	ybaK	1.03679	0.976676	0.0601156
1419	1	1	1D27	ycbK	0.965723	0.959914	0.0058095
1420	1	1	1D28	yebT	0.986753	0.97222	0.0145331
1421	1	1	1D29	ykfI	1.08449	0.972601	0.111885
1422	1	1	1D30	ybgJ	0.95269	0.927881	0.0248091
1423	1	1	1D31	yfaE	1.00013	1.00287	-0.00273803
1424	1	1	1D32	ypdG	0.983186	1.04861	-0.0654212
1425	1	1	1D33	yeeS	0.964702	0.992693	-0.0279912
1426	1	1	1D34	ybhS	0.897947	0.885482	0.0124647
1427	1	1	1D35	ydjI	0.983309	0.956399	0.0269099
1428	1	1	1D36	ygaU	1.00667	0.991477	0.0151969
1429	1	1	1D37	ygdK	1.00555	0.977515	0.0280361
1430	1	1	1D38	yliG	1.05433	1.06383	-0.00949852
1431	1	1	1D39	trpH	1.06917	0.999301	0.0698729
1432	1	1	1D40	yadN	1.04634	0.998694	0.0476437
1433	1	1	1D41	ybeT	1.08731	0.970353	0.116959
1434	1	1	1D42	ycaD	1.09305	0.978347	0.1147
1435	1	1	1D43	ydaA	1.07917	0.984021	0.0951489
1436	1	1	1D44	tauD	1.14632	0.949996	0.196329
1437	1	1	1D45	yedK	1.04718	0.962194	0.0849884
1438	1	1	1D46	wcaJ	0.989628	1.04318	-0.0535546
1439	1	1	1D47	abgR	1.07455	1.02317	0.0513752
1440	1	1	1D48	ybcM	1.17899	0.971235	0.207759
1441	1	1	1E01	uhpB	0.874969	1.04884	-0.173873
1442	1	1	1E02	yehA	0.835609	0.9722	-0.136591
1444	1	1	1E04	tfaQ	0.926837	1.05211	-0.125274
1445	1	1	1E05	basS	0.894673	1.02685	-0.132181
1446	1	1	1E06	yehR	0.89076	1.05681	-0.16605
1447	1	1	1E07	ompT	0.901501	1.03873	-0.137226
1448	1	1	1E08	yagU	0.918941	1.02279	-0.103847
1449	1	1	1E09	otsA	0.916193	1.06827	-0.152078
1450	1	1	1E10	yccD	0.952325	1.02598	-0.0736585
1451	1	1	1E11	fadL	0.904067	1.01722	-0.113149
1452	1	1	1E12	yahO	0.942755	0.991842	-0.0490878
1453	1	1	1E13	pta	0.983893	0.986888	-0.00299466
1454	1	1	1E14	mdoC	0.706419	0.616909	0.0895104
1455	1	1	1E15	ompN	0.93792	1.05174	-0.113819
1456	1	1	1E16	yaiA	0.880912	0.968573	-0.0876604
1457	1	1	1E17	rpiA	0.971628	1.07315	-0.101525
1458	1	1	1E18	ycfR	0.880001	1.02024	-0.140241
1459	1	1	1E19	fimE	0.910987	0.914237	-0.00324941
1460	1	1	1E20	ybbD	0.933328	0.945529	-0.0122009
1461	1	1	1E21	pstB	0.994025	1.0248	-0.030778
1462	1	1	1E22	ymgC	0.99215	1.01129	-0.0191429
1463	1	1	1E23	ygeF	1.0413	1.0939	-0.0526055
1464	1	1	1E24	ybcQ	1.09177	1.07087	0.0208973
1465	1	1	1E25	yhiI	1.06878	0.940926	0.127854
1466	1	1	1E26	yciE	1.06174	0.885841	0.1759
1467	1	1	1E27	glpX	1.05455	0.579496	0.475057
1468	1	1	1E28	ybdN	1.0701	0.562538	0.507561
1471	1	1	1E31	yjiE	1.07211	0.94452	0.127593
1472	1	1	1E32	ybfK	1.0433	0.917502	0.125799
1473	1	1	1E33	fbp	1.06726	1.04451	0.0227499
1474	1	1	1E34	ydaT	1.00052	0.862593	0.137923
1475	1	1	1E35	yoaA	1.09707	0.793441	0.303625
1476	1	1	1E36	ybhP	1.0351	0.98431	0.0507925
1477	1	1	1E37	yfeU	1.1262	0.900454	0.225744
1478	1	1	1E38	ynbE	1.09209	1.01724	0.0748442
1479	1	1	1E39	lon	1.09684	0.767352	0.329484
1480	1	1	1E40	ybjN	1.10977	0.936036	0.173731
1482	1	1	1E42	ydcL	1.1282	1.02651	0.101694
1483	1	1	1E43	hyaD	1.12413	0.991923	0.132203
1484	1	1	1E44	ycdB	1.20172	1.03163	0.17009
1485	1	1	1E45	flgM	1.17171	0.996048	0.175659
1486	1	1	1E46	yhhI	1.13844	0.997631	0.140812
1487	1	1	1E47	ydcP	1.14216	0.796528	0.345634
1488	1	1	1E48	ycfK	1.1896	1.07622	0.113373
1489	1	1	1F01	ycfX	0.868228	0.920068	-0.0518403
1490	1	1	1F02	macB	0.869094	0.978498	-0.109404
1491	1	1	1F03	flrR	0.975856	0.958659	0.0171964
1492	1	1	1F04	mog	0.980641	1.01316	-0.0325161
1493	1	1	1F05	ygbM	0.979265	0.996486	-0.0172211
1494	1	1	1F06	ychF	0.974474	0.957045	0.0174289
1495	1	1	1F07	nudH	0.844969	1.07405	-0.229082
1496	1	1	1F08	sodA	0.89639	0.97004	-0.0736502
1497	1	1	1F09	yaeB	0.903312	0.980699	-0.0773866
1498	1	1	1F10	ydeY	0.941756	0.991412	-0.0496554
1499	1	1	1F11	glxR	0.979236	0.970202	0.00903414
1500	1	1	1F12	ygdH	0.878342	1.06472	-0.186374
1501	1	1	1F13	ftnB	0.961386	0.973234	-0.0118476
1502	1	1	1F14	flxA	0.860227	0.850541	0.0096856
1503	1	1	1F15	ymfC	0.963914	0.996604	-0.0326898
1504	1	1	1F16	yafN	0.944837	0.933806	0.0110309
1505	1	1	1F17	yagS	0.953241	0.955315	-0.00207431
1506	1	1	1F18	sufC	0.878566	0.940619	-0.062053
1507	1	1	1F19	yceA	0.999122	1.03828	-0.039154
1508	1	1	1F20	yahM	0.925131	1.00181	-0.0766775
1509	1	1	1F21	yeeD	0.920035	1.00846	-0.0884242
1510	1	1	1F22	ynjE	0.969004	1.0239	-0.0548926
1513	1	1	1F25	yehT	1.07918	1.04918	0.0300038
1515	1	1	1F27	ychJ	0.998702	0.939926	0.0587757
1518	1	1	1F30	ybiP	1.05216	0.951611	0.10055
1519	1	1	1F31	ydaM	0.920808	0.726062	0.194745
1520	1	1	1F32	ycgX	1.05535	1.02416	0.0311859
1521	1	1	1F33	yfbT	1.05043	1.01004	0.0403914
1522	1	1	1F34	yodA	1.06786	1.00898	0.0588796
1523	1	1	1F35	ydcR	1.08647	0.997129	0.0893366
1524	1	1	1F36	ydaQ	1.07397	1.04564	0.028331
1525	1	1	1F37	ypdC	1.10346	1.07475	0.0287114
1526	1	1	1F38	yhcD	1.15469	1.02519	0.129495
1527	1	1	1F39	ydhO	1.1334	1.01464	0.118757
1529	1	1	1F41	yfgA	0.85796	1.15658	-0.298616
1530	1	1	1F42	tar	1.13893	0.824102	0.314824
1531	1	1	1F43	ydiD	1.20045	1.05307	0.147377
1532	1	1	1F44	ydjO	1.08659	1.05231	0.0342835
1533	1	1	1F45	yfjD	1.07813	0.97155	0.10658
1534	1	1	1F46	allD	1.10189	0.975459	0.126428
1535	1	1	1F47	yoaE	1.13986	0.894461	0.245403
1537	1	2	0A01	yedM	0.968105	1.0198	-0.0516983
1538	1	2	0A02	amtB	1.06384	1.03715	0.0266938
1539	1	2	0A03	yhbY	1.13719	1.05749	0.0797004
1540	1	2	0A04	serB	0.989247	1.11718	-0.127928
1541	1	2	0A05	ycjQ	1.05214	1.08186	-0.0297168
1542	1	2	0A06	fepE	1.08971	1.05055	0.0391594
1543	1	2	0A07	yhbH	1.15041	1.07988	0.0705316
1544	1	2	0A08	entF	1.13065	1.06279	0.067856
1545	1	2	0A09	yqeB	1.06728	0.960168	0.107114
1546	1	2	0A10	ilvH	1.04255	1.02872	0.0138334
1547	1	2	0A11	yhcO	1.03796	1.00331	0.0346523
1548	1	2	0A12	bioB	1.03505	1.03043	0.00462767
1549	1	2	0A13	yqfE	1.05659	1.03259	0.0239964
1550	1	2	0A14	ybdL	0.975146	1.02558	-0.0504333
1551	1	2	0A15	yhdV	0.970015	0.979828	-0.00981363
1552	1	2	0A16	moeB	0.96448	1.00095	-0.0364681
1553	1	2	0A17	yggT	1.02446	0.97458	0.0498771
1554	1	2	0A18	trpB	1.02493	0.983709	0.0412181
1555	1	2	0A19	yheT	0.96416	0.883589	0.0805713
1556	1	2	0A20	pdxH	1.15539	1.20947	-0.0540839
1557	1	2	0A21	yghG	0.987018	0.913519	0.0734986
1558	1	2	0A22	paaI	1.02233	1.05646	-0.0341258
1559	1	2	0A23	yhfX	0.993271	1.04251	-0.0492398
1560	1	2	0A24	ccmC	1.01443	1.07123	-0.0567957
1561	1	2	0A25	ygiW	1.64367	1.02741	0.616259
1562	1	2	0A26	astA	1.05406	0.813535	0.240527
1563	1	2	0A27	yhgN	0.969938	0.90609	0.0638487
1564	1	2	0A28	nadB	0.99201	0.957103	0.0349071
1565	1	2	0A29	ygiD	0.938943	1.00726	-0.0683196
1566	1	2	0A30	wcaM	0.988593	0.941453	0.0471401
1567	1	2	0A31	yhhM	0.944802	0.912232	0.0325703
1568	1	2	0A32	sspA	0.900206	0.716762	0.183444
1569	1	2	0A33	ygjE	0.991956	0.956082	0.035874
1570	1	2	0A34	cysM	0.994748	0.980811	0.0139365
1571	1	2	0A35	hdeA	0.969367	1.01234	-0.0429752
1572	1	2	0A36	coaA	0.946259	0.994754	-0.0484955
1573	1	2	0A37	ygjM	0.955095	1.00305	-0.0479574
1574	1	2	0A38	ygeX	0.955711	1.01599	-0.0602815
1575	1	2	0A39	yhjE	0.946014	1.05454	-0.108525
1576	1	2	0A40	phoE	0.966322	1.00002	-0.0337018
1577	1	2	0A41	yqjG	0.999685	1.00022	-0.000538178
1578	1	2	0A42	ilvN	1.00153	0.959432	0.0420998
1580	1	2	0A44	ycbR	1.02076	0.989395	0.0313681
1581	1	2	0A45	yraO	1.04447	1.13276	-0.0882905
1582	1	2	0A46	metB	1.01595	0.961068	0.054885
1583	1	2	0A47	yibA	0.986751	1.0031	-0.0163449
1584	1	2	0A48	flgD	0.882168	0.884572	-0.00240481
1585	1	2	0B01	idnK	1.01917	1.05876	-0.0395912
1586	1	2	0B02	malF	1.00401	1.08619	-0.0821806
1587	1	2	0B03	narY	0.994122	1.07733	-0.0832104
1588	1	2	0B04	agaI	1.01626	1.17343	-0.157173
1589	1	2	0B05	tesB	1.0243	1.1328	-0.108504
1590	1	2	0B06	proP	1.03856	1.04492	-0.0063632
1591	1	2	0B07	manA	1.07242	1.09336	-0.0209393
1592	1	2	0B08	trkA	0.938871	1.07551	-0.136643
1593	1	2	0B09	wzxC	1.00195	1.09951	-0.0975599
1594	1	2	0B10	fecE	0.943702	1.07507	-0.131372
1595	1	2	0B11	yeaX	1.0083	1.09435	-0.0860549
1596	1	2	0B12	ugpE	1.03424	1.07496	-0.0407275
1597	1	2	0B13	dgkA	0.908476	1.02181	-0.113333
1598	1	2	0B14	prfH	0.979339	1.03863	-0.0592954
1599	1	2	0B15	bglX	0.995416	1.00483	-0.00941799
1600	1	2	0B16	nikC	0.982954	1.01124	-0.0282823
1601	1	2	0B17	dgt	0.97858	0.975692	0.00288771
1602	1	2	0B18	rimJ	1.068	1.01147	0.0565341
1603	1	2	0B19	napA	1.03533	1.03797	-0.00264383
1604	1	2	0B20	dppB	1.02557	0.980464	0.0451054
1605	1	2	0B21	allR	1.01579	1.02321	-0.00741988
1606	1	2	0B22	rplY	1.00254	1.00756	-0.0050131
1607	1	2	0B23	eutE	1.024	0.98198	0.0420204
1608	1	2	0B24	caiF	0.97612	0.888005	0.0881144
1609	1	2	0B25	uvrB	0.985344	0.895624	0.0897198
1610	1	2	0B26	hyfH	1.01306	1.02682	-0.0137638
1611	1	2	0B27	gutM	1.02377	0.853072	0.170696
1612	1	2	0B28	cyoE	0.965149	0.903626	0.0615235
1613	1	2	0B29	phnK	0.969631	0.788532	0.181099
1614	1	2	0B30	dsdX	1.01478	0.807439	0.207345
1615	1	2	0B31	hypB	1.03664	0.874218	0.162418
1616	1	2	0B32	ssuA	1.0014	0.884395	0.117007
1617	1	2	0B33	lpcA	0.850267	0.69485	0.155417
1618	1	2	0B34	cysA	0.976884	0.88772	0.0891641
1619	1	2	0B35	ttdA	1.01076	1.06689	-0.0561282
1620	1	2	0B36	ycjM	1.02847	1.01799	0.0104807
1621	1	2	0B37	nfnB	1.01005	1.00617	0.00388216
1622	1	2	0B38	yphE	1.0557	0.998617	0.0570868
1623	1	2	0B39	nirB	1.04155	1.03014	0.0114074
1624	1	2	0B40	exoX	0.97623	0.989025	-0.0127954
1625	1	2	0B41	hyaB	1.02851	1.04003	-0.0115241
1626	1	2	0B42	sdaC	0.995221	1.07069	-0.0754684
1627	1	2	0B43	glgP	0.929989	1.06682	-0.136832
1628	1	2	0B44	fliR	0.986517	1.05627	-0.0697534
1629	1	2	0B45	narJ	1.08575	1.08886	-0.00311696
1630	1	2	0B46	exbD	1.06	1.0839	-0.0239054
1631	1	2	0B47	malS	1.09759	0.977158	0.120428
1632	1	2	0B48	elaC	1.03466	0.986385	0.0482773
1633	1	2	0C01	setC	1.01001	1.02665	-0.0166398
1634	1	2	0C02	ydeQ	1.0889	1.13742	-0.0485203
1635	1	2	0C03	yjfP	1.04278	1.09062	-0.0478387
1636	1	2	0C04	hofG	0.972083	1.06696	-0.0948804
1637	1	2	0C05	yidA	0.988345	1.04548	-0.0571343
1638	1	2	0C06	flhB	0.993112	1.11799	-0.124883
1639	1	2	0C07	ytfM	1.08243	1.08951	-0.00708531
1640	1	2	0C08	trmE	0.99215	0.681533	0.310617
1641	1	2	0C09	yieO	1.05458	1.07841	-0.0238215
1642	1	2	0C10	fliG	0.998305	1.07567	-0.0773651
1643	1	2	0C11	yjgI	0.987304	1.12303	-0.135724
1644	1	2	0C12	gcl	1.00855	1.05973	-0.0511881
1645	1	2	0C13	rmuC	0.991324	0.978674	0.0126507
1646	1	2	0C14	rcsA	0.963794	0.934529	0.0292652
1648	1	2	0C16	agp	0.873288	1.00955	-0.136262
1649	1	2	0C17	yihQ	0.962892	1.03779	-0.0748951
1650	1	2	0C18	yraI	0.937448	0.969089	-0.0316414
1651	1	2	0C19	yjiR	0.996534	1.04936	-0.0528289
1652	1	2	0C20	pntA	0.981047	1.08269	-0.101641
1653	1	2	0C21	yiiR	0.970123	1.05657	-0.0864468
1654	1	2	0C22	rfaS	0.9779	1.03111	-0.0532135
1655	1	2	0C23	smp	0.997449	1.06354	-0.0660913
1656	1	2	0C24	rfbD	0.966563	0.830904	0.135659
1657	1	2	0C25	yjaG	0.954239	0.791621	0.162618
1658	1	2	0C26	wecC	1.03768	1.02769	0.00999185
1659	1	2	0C27	phrB	0.946137	0.947683	-0.00154576
1660	1	2	0C28	ppx	0.954442	0.898161	0.0562812
1661	1	2	0C29	psiE	0.944705	0.978654	-0.0339489
1662	1	2	0C30	fimA	0.97357	0.891268	0.0823021
1663	1	2	0C31	holE	1.00708	1.06396	-0.0568787
1664	1	2	0C32	cysJ	0.832591	0.842337	-0.00974533
1665	1	2	0C33	yjcD	1.03715	0.94299	0.0941562
1666	1	2	0C34	htpG	1.07017	0.981456	0.0887122
1667	1	2	0C35	polA	1.07784	1.12685	-0.0490023
1668	1	2	0C36	ansB	1.04628	0.877227	0.169058
1669	1	2	0C37	phnA	0.967592	1.00751	-0.0399208
1670	1	2	0C38	sapF	1.00254	1.04558	-0.0430423
1671	1	2	0C39	hsdM	1.02172	0.859	0.162716
1672	1	2	0C40	chiA	1.04545	0.982623	0.0628267
1673	1	2	0C41	yjeH	1.09436	0.972716	0.121646
1674	1	2	0C42	cheW	1.07001	1.04301	0.0270016
1675	1	2	0C43	hofC	1.0328	1.00895	0.0238499
1676	1	2	0C44	pldA	1.00999	1.00232	0.00767725
1677	1	2	0C45	yjeB	0.99369	1.01081	-0.0171154
1678	1	2	0C46	syd	1.0319	1.01128	0.0206256
1679	1	2	0C47	betT	1.07868	1.03016	0.0485241
1680	1	2	0C48	nrfD	1.01239	0.916464	0.095928
1681	1	2	0D01	atpH	0.762428	0.736009	0.0264196
1682	1	2	0D02	hyfJ	1.08168	1.09905	-0.0173728
1684	1	2	0D04	intE	0.932012	1.02023	-0.0882205
1685	1	2	0D05	fdoI	0.93056	1.07104	-0.140477
1686	1	2	0D06	yqgE	1.02642	1.00772	0.018697
1687	1	2	0D07	yliC	1.04647	0.934467	0.112002
1688	1	2	0D08	racC	1.17199	1.13721	0.0347728
1689	1	2	0D09	rnd	0.996908	1.0669	-0.0699881
1690	1	2	0D10	agaV	0.97901	1.03111	-0.0520989
1691	1	2	0D11	focA	0.979382	1.0795	-0.10012
1692	1	2	0D12	cspB	0.998587	0.941276	0.0573113
1693	1	2	0D13	rsuA	1.0125	1.00153	0.0109731
1694	1	2	0D14	panF	0.961114	0.994478	-0.0333644
1695	1	2	0D15	potC	1.01712	1.01883	-0.00170946
1696	1	2	0D16	ogrK	1.02227	1.03788	-0.0156144
1697	1	2	0D17	lepA	0.949	0.912191	0.036809
1698	1	2	0D18	glnE	0.977589	0.988925	-0.0113356
1699	1	2	0D19	sapC	0.99176	0.934078	0.0576818
1700	1	2	0D20	yfgD	0.955503	1.07778	-0.122274
1701	1	2	0D21	pyrE	0.877244	0.976554	-0.0993105
1702	1	2	0D22	rpmG	1.97532	1.10087	0.874448
1703	1	2	0D23	ydcV	0.992013	1.02417	-0.0321587
1704	1	2	0D24	rfaE	0.827501	0.909662	-0.0821605
1705	1	2	0D25	pyrB	0.992167	0.962087	0.0300799
1706	1	2	0D26	efp	0.96916	0.912668	0.0564925
1707	1	2	0D27	sotB	1.01676	0.919963	0.0968018
1708	1	2	0D28	cspA	1.03754	0.931272	0.106266
1709	1	2	0D29	ybbS	0.988675	0.954549	0.0341265
1710	1	2	0D30	rusA	1.00715	1.02352	-0.0163691
1711	1	2	0D31	celB	0.936689	1.01524	-0.0785553
1712	1	2	0D32	livJ	1.0086	1.00945	-0.000846772
1713	1	2	0D33	relB	1.00436	1.00574	-0.00137795
1714	1	2	0D34	rtcR	0.991523	1.01533	-0.0238107
1715	1	2	0D35	araG	0.967884	1.03081	-0.0629283
1716	1	2	0D36	recG	0.958205	0.967833	-0.00962844
1717	1	2	0D37	yhaJ	1.01096	1.0105	0.000465565
1718	1	2	0D38	ampE	0.985243	1.02255	-0.0373043
1719	1	2	0D39	yehX	0.959206	0.994202	-0.0349958
1720	1	2	0D40	glpK	0.932943	1.00027	-0.0673269
1721	1	2	0D41	phnB	1.00398	0.979457	0.0245223
1722	1	2	0D42	hyi	1.06361	1.02237	0.0412375
1723	1	2	0D43	pstA	0.994731	0.977034	0.017697
1724	1	2	0D44	aspA	0.98205	0.989469	-0.0074197
1725	1	2	0D45	gltL	0.992617	1.00271	-0.0100982
1726	1	2	0D46	tolQ	0.979862	0.996076	-0.0162144
1727	1	2	0D47	sbp	1.00739	0.9838	0.0235936
1728	1	2	0D48	sgcB	1.0047	0.95903	0.0456653
1729	1	2	0E01	yedX	1.00589	0.995312	0.0105827
1731	1	2	0E03	yhbE	1.05631	1.01187	0.0444406
1732	1	2	0E04	slt	0.986911	1.0292	-0.0422909
1733	1	2	0E05	ydjL	1.00386	0.988906	0.0149591
1734	1	2	0E06	fepC	0.508171	0.550549	-0.0423779
1735	1	2	0E07	yhbJ	1.04119	1.0277	0.0134855
1736	1	2	0E08	entC	1.03393	1.05465	-0.0207282
1737	1	2	0E09	xdhD	1.03757	1.09317	-0.0556049
1738	1	2	0E10	proB	0.991952	0.939878	0.0520748
1739	1	2	0E11	yhcP	0.994406	1.05004	-0.0556318
1740	1	2	0E12	bioF	0.989164	1.03155	-0.0423906
1741	1	2	0E13	ygfH	0.929355	0.990633	-0.0612783
1742	1	2	0E14	ltaE	1.03036	1.06056	-0.0301927
1743	1	2	0E15	yrdB	1.04427	0.987306	0.0569609
1744	1	2	0E16	moeA	0.909927	1.01019	-0.100267
1745	1	2	0E17	yggV	0.963835	1.02886	-0.0650222
1746	1	2	0E18	trpD	0.977862	1.03901	-0.0611446
1747	1	2	0E19	yheU	0.931108	0.97157	-0.0404612
1748	1	2	0E20	pabB	0.992425	1.02759	-0.0351619
1749	1	2	0E21	yghR	1.05064	1.00381	0.0468297
1750	1	2	0E22	paaJ	1.05628	1.05846	-0.00217417
1751	1	2	0E23	damX	0.956146	0.969547	-0.0134004
1752	1	2	0E24	ccmB	1.02126	1.03843	-0.0171621
1753	1	2	0E25	ygiZ	0.994564	1.02839	-0.0338252
1754	1	2	0E26	gdhA	0.992963	0.996377	-0.00341387
1755	1	2	0E27	yhhX	0.991375	0.982585	0.0087909
1756	1	2	0E28	trxC	1.05722	0.957893	0.0993247
1757	1	2	0E29	zupT	1.04947	0.968939	0.080528
1758	1	2	0E30	wcaL	0.934048	1.00891	-0.074864
1759	1	2	0E31	yhhN	1.02137	1.0043	0.0170657
1760	1	2	0E32	pabA	1.03818	1.00955	0.028637
1761	1	2	0E33	mug	0.963449	0.998979	-0.0355302
1762	1	2	0E34	glyA	0.872578	1.01282	-0.140239
1763	1	2	0E35	hdeD	0.996819	1.02971	-0.0328869
1764	1	2	0E36	thiH	1.02445	1.0354	-0.010944
1765	1	2	0E37	ygjN	0.968631	0.964977	0.0036539
1766	1	2	0E38	serA	1.01771	1.00073	0.016984
1767	1	2	0E39	yhjR	1.00603	0.906474	0.0995586
1768	1	2	0E40	ddlA	1.00764	0.992727	0.0149113
1769	1	2	0E41	yhaH	0.969304	0.974291	-0.00498777
1770	1	2	0E42	ilvB	1.01609	0.963982	0.0521088
1771	1	2	0E43	yiaH	1.04211	0.945728	0.0963784
1772	1	2	0E44	csgE	0.977561	0.984262	-0.00670039
1773	1	2	0E45	yraP	0.96107	0.905831	0.0552399
1774	1	2	0E46	argE	0.989375	0.905335	0.08404
1775	1	2	0E47	yibG	1.09514	0.966179	0.128964
1776	1	2	0E48	flgE	1.04614	1.01071	0.0354295
1777	1	2	0F01	uxuA	0.994932	1.03119	-0.0362544
1778	1	2	0F02	malE	1.07944	1.04036	0.0390801
1779	1	2	0F03	narZ	1.00062	1.02362	-0.0229983
1780	1	2	0F04	mtr	0.993413	1.01739	-0.0239755
1781	1	2	0F05	aes	0.947676	1.01864	-0.0709664
1782	1	2	0F06	melB	1.01771	0.987184	0.0305219
1783	1	2	0F07	uidB	0.985072	1.08971	-0.104641
1784	1	2	0F08	mscL	0.977405	1.07292	-0.0955132
1785	1	2	0F09	atoB	0.974106	1.0237	-0.0495908
1786	1	2	0F10	fecC	1.12383	1.02979	0.0940371
1787	1	2	0F11	kdgR	0.988773	0.945928	0.0428445
1788	1	2	0F12	ugpA	1.10001	1.04292	0.0570882
1789	1	2	0F13	acs	0.955899	0.979908	-0.024009
1790	1	2	0F14	queA	0.997122	1.00097	-0.00385035
1791	1	2	0F15	fruK	0.875032	0.957198	-0.082166
1792	1	2	0F16	nikD	0.972434	1.03947	-0.0670323
1793	1	2	0F17	rnhB	0.966479	1.05617	-0.0896883
1794	1	2	0F18	rluC	0.935604	0.948915	-0.0133112
1795	1	2	0F19	napF	0.921884	0.993829	-0.0719452
1796	1	2	0F20	xylF	0.954042	1.02651	-0.0724726
1797	1	2	0F21	allB	1.02007	1.06783	-0.0477575
1798	1	2	0F22	yfbG	1.01218	0.969925	0.0422527
1799	1	2	0F23	fdx	0.923721	0.893001	0.03072
1800	1	2	0F24	tbpA	1.2811	1.01703	0.264062
1801	1	2	0F25	trxB	0.915354	0.90461	0.010744
1802	1	2	0F26	hyfI	0.942461	0.768384	0.174077
1803	1	2	0F27	hypF	0.969299	0.978809	-0.00951039
1804	1	2	0F28	ybbW	1.04489	0.98345	0.061438
1805	1	2	0F29	phnI	1.03339	0.967009	0.0663773
1806	1	2	0F30	ypdD	1.01442	1.03223	-0.0178104
1807	1	2	0F31	hypC	0.983493	0.975218	0.0082751
1808	1	2	0F32	msyB	0.966421	1.01759	-0.0511676
1809	1	2	0F33	lacI	1.05443	0.973229	0.081203
1810	1	2	0F34	cysU	0.802873	0.868705	-0.0658318
1811	1	2	0F35	ttdB	1.00975	1.05935	-0.0496027
1812	1	2	0F36	mppA	1.05082	1.02109	0.0297224
1813	1	2	0F37	citX	0.94295	0.987089	-0.0441391
1814	1	2	0F38	gabP	0.950791	0.982287	-0.0314958
1815	1	2	0F39	nirD	1.00928	1.00502	0.00426028
1816	1	2	0F40	torZ	0.991383	1.02409	-0.0327095
1817	1	2	0F41	hyaC	0.975081	0.969979	0.0051026
1818	1	2	0F42	fucP	1.02176	0.97176	0.049996
1819	1	2	0F43	glgA	1.03131	1.04966	-0.0183445
1820	1	2	0F44	sbcB	1.02927	0.947528	0.0817389
1821	1	2	0F45	narI	1.03365	0.985285	0.0483648
1822	1	2	0F46	exbB	1.00146	0.97191	0.0295528
1823	1	2	0F47	ysaA	1.09814	1.0005	0.0976387
1824	1	2	0F48	intS	1.03335	0.963651	0.069703
1826	1	2	0G02	hipA	1.01108	1.02261	-0.0115285
1827	1	2	0G03	yjfQ	0.9272	1.01033	-0.0831329
1828	1	2	0G04	hofH	1.02525	1.0069	0.0183509
1829	1	2	0G05	yidY	0.999537	1.07916	-0.0796176
1830	1	2	0G06	flhC	1.02067	1.00239	0.0182782
1831	1	2	0G07	ytfN	1.01927	1.02285	-0.00357715
1832	1	2	0G08	speD	1.03621	0.981693	0.0545217
1833	1	2	0G09	yifE	1.08827	1.03974	0.0485342
1834	1	2	0G10	fliI	0.964114	0.991204	-0.0270901
1835	1	2	0G11	yjgD	0.984427	0.997146	-0.0127194
1836	1	2	0G12	arcC	1.06861	0.97733	0.0912849
1837	1	2	0G13	yihD	0.992829	0.931933	0.0608962
1838	1	2	0G14	rfc	1.01756	0.928106	0.089455
1839	1	2	0G15	yjhR	0.965587	0.951169	0.0144186
1840	1	2	0G16	putA	0.936902	0.993274	-0.0563723
1841	1	2	0G17	yihR	1.03134	1.05677	-0.0254301
1842	1	2	0G18	mtgA	1.00928	1.01366	-0.0043801
1844	1	2	0G20	hdhA	1.00139	1.05523	-0.053843
1845	1	2	0G21	yiiS	0.841159	1.00843	-0.167267
1846	1	2	0G22	rfaP	0.804433	0.768024	0.0364083
1847	1	2	0G23	yjjK	0.92894	0.912406	0.0165331
1848	1	2	0G24	rfbB	1.0878	1.0308	0.056997
1849	1	2	0G25	yjaH	1.03383	1.00166	0.0321611
1850	1	2	0G26	rffG	1.01051	1.0296	-0.0190859
1851	1	2	0G27	dinI	0.899646	0.974549	-0.0749034
1852	1	2	0G28	hcaB	0.99413	1.03145	-0.037316
1853	1	2	0G29	yjbI	0.971943	1.0288	-0.0568593
1854	1	2	0G30	fimC	0.980466	1.01118	-0.0307137
1855	1	2	0G31	ruvA	0.75945	0.892974	-0.133524
1856	1	2	0G32	gudX	1.99738	1.02457	0.972804
1857	1	2	0G33	yjcE	1.0044	0.909691	0.0947085
1858	1	2	0G34	ahpC	0.976727	0.977136	-0.000409661
1859	1	2	0G35	priA	0.0868838	0.03978	0.0471038
1860	1	2	0G36	glcD	1.01586	0.947413	0.0684459
1861	1	2	0G37	yjdA	1.0036	0.987352	0.0162446
1862	1	2	0G38	trg	0.945539	0.980861	-0.0353226
1863	1	2	0G39	mrr	0.982605	0.976096	0.00650859
1864	1	2	0G40	ugpQ	0.976933	0.968981	0.00795253
1865	1	2	0G41	yjeJ	1.01992	0.97867	0.0412481
1866	1	2	0G42	motB	1.01316	1.02812	-0.0149646
1867	1	2	0G43	hofB	1.05613	0.971329	0.084805
1868	1	2	0G44	pldB	1.03948	0.94883	0.090645
1869	1	2	0G45	yjfH	1.01723	0.905943	0.11129
1870	1	2	0G46	dsbC	0.964142	0.953425	0.0107172
1871	1	2	0G47	codB	1.00737	0.989649	0.0177196
1872	1	2	0G48	nrfF	0.992878	0.976555	0.0163228
1873	1	2	0H01	atpF	0.626666	0.643667	-0.0170014
1874	1	2	0H02	upp	1.15955	0.981648	0.177897
1875	1	2	0H03	modB	0.99981	1.00615	-0.00633868
1876	1	2	0H04	ymfG	0.868599	1.0113	-0.142705
1877	1	2	0H05	fdoG	0.994419	1.01056	-0.0161406
1878	1	2	0H06	yggR	1.03353	1.03158	0.00195457
1879	1	2	0H07	cmr	1.00784	0.995625	0.012214
1880	1	2	0H08	tynA	1.09451	1.01929	0.0752216
1881	1	2	0H09	purT	1.05079	0.957395	0.0933922
1882	1	2	0H10	yhbT	1.08762	0.998309	0.0893131
1883	1	2	0H11	ssuB	0.982104	1.0229	-0.0408003
1884	1	2	0H12	cspF	1.05193	0.964858	0.0870762
1885	1	2	0H13	purF	0.975991	0.967757	0.0082338
1886	1	2	0H14	yhdL	0.953571	0.98249	-0.0289184
1887	1	2	0H15	potA	1.01601	1.04745	-0.0314368
1888	1	2	0H16	sanA	1.00335	1.03411	-0.0307626
1889	1	2	0H17	rluD	0.94245	0.81659	0.12586
1890	1	2	0H18	truB	0.95893	0.945325	0.0136049
1891	1	2	0H19	sapB	0.899064	1.05904	-0.159975
1892	1	2	0H20	nifU	1.06828	0.911443	0.156838
1893	1	2	0H21	rbn	1.04794	1.01871	0.0292358
1894	1	2	0H22	tatC	0.823606	0.626806	0.1968
1895	1	2	0H23	yddO	1.06692	1.00324	0.0636793
1896	1	2	0H24	acrF	1.05572	1.03517	0.0205523
1897	1	2	0H25	hsdR	1.05092	1.07956	-0.0286329
1898	1	2	0H26	miaA	0.979667	0.913241	0.0664253
1899	1	2	0H27	ydgI	1.02275	1.04114	-0.0183859
1900	1	2	0H28	ibpA	1.05734	1.0213	0.0360344
1901	1	2	0H29	nohB	0.930547	0.923853	0.00669342
1902	1	2	0H30	rhlE	0.971652	0.984245	-0.012593
1903	1	2	0H31	celA	0.98174	0.950744	0.0309965
1904	1	2	0H32	arsB	0.971474	0.981506	-0.0100317
1905	1	2	0H33	mlrA	0.933027	1.03201	-0.0989797
1906	1	2	0H34	arsR	0.961982	0.946251	0.0157313
1907	1	2	0H35	araF	0.949876	1.05529	-0.105416
1908	1	2	0H36	yidE	0.97284	1.02313	-0.0502909
1909	1	2	0H37	sspB	0.960097	1.00733	-0.0472314
1910	1	2	0H38	intF	0.989605	1.00176	-0.0121552
1911	1	2	0H39	mglC	0.97566	1.00182	-0.0261645
1912	1	2	0H40	metL	0.914684	1.0003	-0.085611
1913	1	2	0H41	creA	0.977756	1.0334	-0.0556418
1915	1	2	0H43	pstC	0.972776	0.974111	-0.00133455
1916	1	2	0H44	fxsA	0.988632	0.977133	0.0114986
1917	1	2	0H45	gltK	0.974644	1.02114	-0.0465008
1918	1	2	0H46	tolR	0.960006	0.970523	-0.0105173
1919	1	2	0H47	glpF	0.977237	0.937172	0.0400656
1920	1	2	0H48	osmY	0.951775	0.999378	-0.047603
1921	1	2	0I01	yeeZ	0.983834	1.004	-0.0201619
1922	1	2	0I02	kefA	1.04676	0.987552	0.0592075
1923	1	2	0I03	yrbC	1.02288	0.953397	0.0694818
1924	1	2	0I04	pdxA	0.976235	1.04638	-0.0701495
1925	1	2	0I05	agaD	1.03928	0.981147	0.0581347
1926	1	2	0I06	thrB	0.985376	1.00602	-0.0206461
1927	1	2	0I07	yrbL	1.02724	1.00987	0.0173658
1928	1	2	0I08	entE	1.02201	0.981919	0.0400941
1929	1	2	0I09	ygfX	1.00494	1.00203	0.00290818
1930	1	2	0I10	proA	1.01027	0.970057	0.0402095
1931	1	2	0I11	yhcQ	1.02118	0.953798	0.0673799
1932	1	2	0I12	bioC	1.02905	1.01103	0.0180199
1933	1	2	0I13	yggE	0.974833	1.03483	-0.0599999
1934	1	2	0I14	serC	0.947389	1.06264	-0.115251
1935	1	2	0I15	smg	0.964886	1.00991	-0.0450233
1936	1	2	0I16	grxA	0.973845	0.982996	-0.00915067
1937	1	2	0I17	yggW	0.987178	0.944473	0.0427051
1938	1	2	0I18	trpE	1.06359	1.07706	-0.0134763
1939	1	2	0I19	prkB	1.06464	1.04949	0.0151532
1940	1	2	0I20	cobT	1.04965	1.00583	0.0438247
1941	1	2	0I21	yghT	0.978032	0.950271	0.0277604
1942	1	2	0I22	paaX	1.04639	1.07835	-0.0319511
1943	1	2	0I23	yrfB	1.10538	1.06182	0.0435573
1944	1	2	0I24	menE	1.02071	1.09192	-0.0712114
1945	1	2	0I25	mdaB	0.99357	1.06928	-0.0757081
1946	1	2	0I26	yeaU	1.00777	0.99628	0.0114933
1947	1	2	0I27	yhhY	1.05202	1.04985	0.00216702
1948	1	2	0I28	gshA	0.975647	1.03209	-0.0564469
1949	1	2	0I29	ygiL	1.01364	1.01364	2.49246e-06
1950	1	2	0I30	wcaB	1.00538	1.02258	-0.0171968
1951	1	2	0I31	sirA	0.628474	0.413406	0.215068
1952	1	2	0I32	hemX	0.927385	0.952734	-0.0253483
1953	1	2	0I33	yqjH	0.985105	0.941374	0.0437312
1954	1	2	0I34	glnB	0.988086	1.026	-0.0379179
1955	1	2	0I35	yhiU	0.91764	1.0406	-0.12296
1956	1	2	0I36	thiE	0.98861	0.973713	0.0148963
1957	1	2	0I37	ygjQ	1.01617	0.99014	0.026028
1958	1	2	0I38	metC	1.00378	1.01229	-0.00850707
1959	1	2	0I39	yhjU	0.97138	1.00263	-0.0312539
1960	1	2	0I40	ppiD	0.974647	0.997962	-0.0233157
1961	1	2	0I41	yhaI	0.986875	1.05887	-0.0719926
1962	1	2	0I42	asnA	0.976671	0.938557	0.0381139
1963	1	2	0I43	bax	0.997764	0.946556	0.0512085
1964	1	2	0I44	csgB	0.995404	0.978307	0.0170972
1965	1	2	0I45	yraQ	0.989878	0.967255	0.0226224
1966	1	2	0I46	argH	0.969554	0.998352	-0.0287986
1967	1	2	0I47	yibH	1.00015	0.956748	0.043398
1968	1	2	0I48	flgF	1.07033	1.03518	0.0351502
1969	1	2	0J01	uxuB	1.00306	1.02501	-0.0219573
1970	1	2	0J02	malK	0.949349	0.986818	-0.0374688
1971	1	2	0J03	fdnG	1.04161	1.00784	0.0337603
1972	1	2	0J04	yrbF	1.02384	1.03531	-0.0114729
1973	1	2	0J05	sfa	1.04697	1.02355	0.0234255
1974	1	2	0J06	dcuB	1.07499	1.07027	0.00471592
1975	1	2	0J07	uidA	1.09635	0.950892	0.145462
1976	1	2	0J08	bfr	1.08386	0.983553	0.100305
1977	1	2	0J09	eutC	1.03393	0.945632	0.0882934
1978	1	2	0J10	fecA	1.10065	0.977924	0.122726
1979	1	2	0J11	eda	0.986632	1.01395	-0.0273217
1980	1	2	0J12	ugpB	1.0884	0.993954	0.0944508
1981	1	2	0J13	rihC	1.02518	1.02349	0.00168924
1982	1	2	0J14	tgt	0.978269	1.01532	-0.0370496
1983	1	2	0J15	ccmH	0.94496	0.979533	-0.0345736
1984	1	2	0J16	nikE	1.09365	1.04481	0.048847
1985	1	2	0J17	rnhA	0.964912	1.01107	-0.046155
1986	1	2	0J18	rpmF	1.12594	0.961694	0.164248
1987	1	2	0J19	atoD	1.04307	0.999822	0.0432449
1988	1	2	0J20	xylG	1.02066	1.00603	0.0146214
1989	1	2	0J21	purK	1.00955	1.03014	-0.0205971
1990	1	2	0J22	truA	0.996293	1.01628	-0.0199831
1991	1	2	0J23	hcaF	1.04477	1.07949	-0.0347273
1992	1	2	0J24	ilvI	1.00711	1.0439	-0.0367829
1993	1	2	0J25	cmk	0.620398	0.950589	-0.33019
1994	1	2	0J26	fruA	0.994823	1.05214	-0.0573194
1995	1	2	0J27	hydN	1.00148	1.07189	-0.0704186
1996	1	2	0J28	dsbG	0.998733	1.06931	-0.0705775
1997	1	2	0J29	phnG	0.955278	1.01235	-0.0570739
1998	1	2	0J30	mntH	0.987297	0.970723	0.0165744
1999	1	2	0J31	hypD	0.976948	0.941121	0.0358279
2000	1	2	0J32	potB	0.946226	0.965669	-0.0194429
2001	1	2	0J33	mhpA	0.979633	0.925619	0.0540139
2002	1	2	0J34	cysP	0.978163	0.958499	0.0196633
2003	1	2	0J35	ebgA	0.980108	0.962922	0.0171865
2004	1	2	0J36	feaB	0.958364	0.963951	-0.00558661
2005	1	2	0J37	citD	0.935169	1.01336	-0.0781962
2006	1	2	0J38	proV	1.03767	1.0441	-0.00643156
2007	1	2	0J39	php	0.961725	0.998853	-0.0371283
2008	1	2	0J40	cutC	0.91138	0.991115	-0.0797351
2009	1	2	0J41	hyaE	0.978628	0.969564	0.00906417
2010	1	2	0J42	ptsP	1.01938	1.03526	-0.0158833
2011	1	2	0J43	glgX	0.92617	0.981543	-0.0553729
2012	1	2	0J44	hisB	0.984598	1.01843	-0.0338304
2013	1	2	0J45	galU	0.976829	0.946413	0.0304159
2014	1	2	0J46	exuT	0.979647	1.01266	-0.0330116
2015	1	2	0J47	lyx	1.03968	0.951193	0.0884883
2016	1	2	0J48	ddg	1.04504	0.962861	0.0821765
2017	1	2	0K01	yicP	1.02535	0.990086	0.0352667
2018	1	2	0K02	slyB	0.906014	0.945857	-0.039843
2019	1	2	0K03	yjfY	1.04559	1.00506	0.0405312
2020	1	2	0K04	gspJ	1.03811	1.01012	0.0279903
2021	1	2	0K05	yieE	0.964453	1.01251	-0.0480605
2022	1	2	0K06	fliY	0.965037	1.0633	-0.0982683
2023	1	2	0K07	ytfP	0.95616	0.985599	-0.0294382
2024	1	2	0K08	ldcC	1.055	0.869751	0.185245
2025	1	2	0K09	yifB	1.01194	0.968804	0.0431377
2026	1	2	0K10	fliK	0.892819	0.992459	-0.0996399
2027	1	2	0K11	yjgR	0.978356	1.03707	-0.0587143
2028	1	2	0K12	nagD	0.984117	1.05388	-0.0697593
2029	1	2	0K13	yihG	1.05123	1.00233	0.0489024
2030	1	2	0K14	rfbX	1.0219	1.03214	-0.0102453
2031	1	2	0K15	yjiC	0.96437	1.01598	-0.0516145
2032	1	2	0K16	phoH	1.01024	1.02658	-0.0163376
2033	1	2	0K17	yihT	0.980645	1.08769	-0.107048
2034	1	2	0K18	rfaD	0.964453	0.933983	0.0304692
2035	1	2	0K19	yjiX	1.07568	1.05391	0.0217659
2036	1	2	0K20	gloA	1.06196	1.0026	0.0593581
2037	1	2	0K21	yiiU	1.0545	1.07848	-0.0239805
2038	1	2	0K22	rfaG	1.08391	1.04784	0.0360705
2040	1	2	0K24	galF	1.06365	1.04174	0.0219137
2041	1	2	0K25	yjaB	1.02154	0.998079	0.0234629
2042	1	2	0K26	rffH	1.00807	0.969187	0.0388845
2043	1	2	0K27	mfd	1.03972	1.02225	0.0174687
2044	1	2	0K28	gabD	1.01645	1.02445	-0.00799545
2045	1	2	0K29	yjbJ	0.995242	0.979478	0.0157635
2046	1	2	0K30	fimF	1.04653	1.03782	0.00871518
2047	1	2	0K31	ruvC	0.85553	0.826843	0.0286867
2048	1	2	0K32	sdaB	2.09811	1.05643	1.04168
2049	1	2	0K33	yjcF	1.06553	0.991407	0.0741253
2050	1	2	0K34	sulA	1.02779	1.01549	0.0123026
2051	1	2	0K35	dinF	1.01131	0.935936	0.0753787
2052	1	2	0K36	glcC	0.973911	0.993919	-0.0200078
2053	1	2	0K37	yjdE	0.977281	0.979215	-0.00193357
2054	1	2	0K38	osmC	0.955024	0.964825	-0.00980104
2055	1	2	0K39	dnaT	0.0573198	0.0298755	0.0274443
2056	1	2	0K40	gadA	0.946673	0.946131	0.000542071
2057	1	2	0K41	yjeK	0.986957	1.00627	-0.0193134
2058	1	2	0K42	motA	0.944327	1.05327	-0.108948
2059	1	2	0K43	aroP	0.962538	1.00801	-0.0454697
2060	1	2	0K44	metF	0.963602	1.02527	-0.0616644
2061	1	2	0K45	yjfI	0.980887	1.00551	-0.0246243
2062	1	2	0K46	ygiS	0.91911	1.02186	-0.102746
2063	1	2	0K47	cynX	0.991468	1.01481	-0.023338
2064	1	2	0K48	nrfG	1.09488	0.968638	0.126242
2065	1	2	0L01	atpE	0.681379	0.838351	-0.156972
2067	1	2	0L03	modC	0.973522	0.986415	-0.0128931
2068	1	2	0L04	pspA	1.0574	1.01478	0.0426188
2069	1	2	0L05	pyrF	0.769292	1.03056	-0.261267
2070	1	2	0L06	yggL	0.974717	0.944544	0.0301726
2071	1	2	0L07	potF	1.00703	0.95896	0.048071
2072	1	2	0L08	tehA	1.07376	1.01763	0.05613
2073	1	2	0L09	vsr	0.990414	0.844321	0.146093
2074	1	2	0L10	folP	0.870626	0.979201	-0.108575
2075	1	2	0L11	uup	0.83497	0.953551	-0.118581
2076	1	2	0L12	rspA	0.977243	0.965765	0.0114782
2077	1	2	0L13	xapB	1.07618	0.971657	0.10452
2078	1	2	0L14	yheV	1.12468	0.990438	0.134241
2079	1	2	0L15	nhaB	0.991899	1.01633	-0.0244353
2080	1	2	0L16	yeiG	0.999239	0.992066	0.00717314
2081	1	2	0L17	nrdE	1.07598	1.02872	0.0472619
2082	1	2	0L18	prmA	1.11914	1.04938	0.0697572
2083	1	2	0L19	sapA	1.10986	1.03709	0.0727676
2084	1	2	0L20	intA	1.14749	0.987511	0.159977
2085	1	2	0L21	purD	1.13675	1.03333	0.103423
2086	1	2	0L22	dtd	1.14262	1.07196	0.0706654
2087	1	2	0L23	yddP	0.97587	1.04436	-0.0684865
2088	1	2	0L24	gph	0.989661	1.03945	-0.0497879
2089	1	2	0L25	deoC	1.01284	0.96829	0.0445517
2090	1	2	0L26	rpsF	1.0212	0.964919	0.0562784
2091	1	2	0L27	malX	1.00078	1.01479	-0.014017
2092	1	2	0L28	yiiT	0.973785	1.03314	-0.0593535
2093	1	2	0L29	torT	0.949175	1.0056	-0.0564295
2094	1	2	0L30	torD	1.10627	1.02545	0.0808118
[truncated: 9,335 more rows]
